# Supplementary material for: Integrative UHPLC-HRMS and computational biology reveal ferroptosis and anoikis targeting by Wenpitongluo decoction in cardiorenal syndrome
Source: Front Chem. 2025 Jul 21;13:1617676. doi: 10.3389/fchem.2025.1617676 (PMC12319559; doi:10.3389/fchem.2025.1617676)
Supplement: Supplementary file 1 [file Table2.xlsx]

## Sheet: Sheet1
Table S2. Mass spectrometry parameters
Parameter	Positive ion	Negative ion
Spray Voltage (V)	3800	-3000
Capillary Temperature (°C)	320	320
Aux gas heater temperature (℃)	350	350
Sheath Gas Flow Rate (Arb)	35	35
Aux gas flow rate (Arb)	8	8
S-lens RF level	50	50
Mass range (m/z)	100-1200	100-1200
Full ms resolution	70000	70000
MS/MS resolution	17500	17500
NCE/stepped NCE	10，20，40	10，20，40
