# Supplementary material for: Integrative UHPLC-HRMS and computational biology reveal ferroptosis and anoikis targeting by Wenpitongluo decoction in cardiorenal syndrome
Source: Front Chem. 2025 Jul 21;13:1617676. doi: 10.3389/fchem.2025.1617676 (PMC12319559; doi:10.3389/fchem.2025.1617676)
Supplement: Supplementary file 2 [file Table3.xlsx]

## Sheet: Sheet1
Table S3. Gradient elution
Time	A%	B%
0	95	5
2	95	5
4	70	30
8	50	50
10	20	80
14	0	100
15	0	100
15.1	95	5
16	95	5
