# Supplementary material for: Integrative UHPLC-HRMS and computational biology reveal ferroptosis and anoikis targeting by Wenpitongluo decoction in cardiorenal syndrome
Source: Front Chem. 2025 Jul 21;13:1617676. doi: 10.3389/fchem.2025.1617676 (PMC12319559; doi:10.3389/fchem.2025.1617676)
Supplement: Supplementary file 4 [file Table4.xlsx]

## Sheet: Sheet1
Table S4. Peak Alignment and Peak Identification Parameter Table
Parameter Name	Parameter Value	Explanation
bw	3	Bandwidth for peak density grouping in the time dimension, determining the local density range of mass spectrometry peaks on the time axis.
fitgauss	Fits Gaussian distribution	Fitting model for peak identification, describing the shape of mass spectrometry peaks using a Gaussian model.
ppm	10ppm	Deviation range for mass-to-charge ratio (m/z), allowing peak recognition within 10ppm deviation.
snthresh	10	Signal-to-noise ratio threshold, considering signals with a ratio >10 as valid mass spectrometry signals.
noise	10000	Baseline noise level, representing the background noise intensity of signal strength in the mass spectrum.
prefilter	Four detection points above 10000	Prefiltering condition requiring at least four consecutive points within a region/time range to have signal intensity >10000.
peakwidth	3 to 30s	Width range of mass spectrometry peaks in the time domain, indicating peaks lasting between 3 and 30 seconds.
