# Supplementary material for: Integrative UHPLC-HRMS and computational biology reveal ferroptosis and anoikis targeting by Wenpitongluo decoction in cardiorenal syndrome
Source: Front Chem. 2025 Jul 21;13:1617676. doi: 10.3389/fchem.2025.1617676 (PMC12319559; doi:10.3389/fchem.2025.1617676)
Supplement: Supplementary file 5 [file Table1.xlsx]

## Sheet: Sheet1
Table S1. The response intensity of 2-chloro-L-phenylalanine in each sample
Ionization mode	Sample	Area	Rsd
POS	TCM-1	1434278665	0.0263738
	TCM-2	1467871553
	TCM-3	1528410144
NEG	TCM-1	84260510	0.032485
	TCM-2	83025961
	TCM-3	89442661
