# Supplementary material for: Integrative UHPLC-HRMS and computational biology reveal ferroptosis and anoikis targeting by Wenpitongluo decoction in cardiorenal syndrome
Source: Front Chem. 2025 Jul 21;13:1617676. doi: 10.3389/fchem.2025.1617676 (PMC12319559; doi:10.3389/fchem.2025.1617676)
Supplement: Supplementary file 6 [file Table5.xlsx]

## Sheet: Sheet1
No.	ID	Adducts	Formula	Score	Fragmentation Score	Mass Error (ppm)	Metabolites	Fragment Ions	theoretical m/z	m/z	Retention time (min)	Ion mode	TCM-1	TCM-2	TCM-3	TCM均值	TCM均值（峰面积的比值%）	InChIKey	SMILES	HMDB	METLIN	LipidMaps	KEGG	PubChem	CAS	Category	Subclassification	Item NO	Purity	Level
compound00001	4.47_105.0339m/z	M+H-H2O	C7H6O2	53.3	66.2	3.45	3-Hydroxybenzaldehyde	53.0394, 77.0393, 95.0496, 104.1078, 105.034	105.034	105.034	4.47	POS	14983.4	12493.3	15308.2	14261.6	0.00202382	IAVREABSGIHHMO-UHFFFAOYSA-N	C1=CC(=CC(=C1)O)C=O		65898		C03067	101	100-83-4	Phenols	Monophenols	msmls-lot-230-01	HPLC≥98%	level1
compound00102	3.97_259.1299m/z	M-H	C11H20N2O5	57.7	74.3	-0.29	gamma-Glutamylleucine	128.0344, 130.0865, 146.9599, 173.9939, 174.9864, 197.1293, 223.108, 241.1185, 258.9911, 259.1301	259.13	259.13	3.97	NEG	17543.2	17560	17863.2	17655.5	0.00250543	MYFMARDICOWMQP-YUMQZZPRSA-N	CC(C)C[C@H](NC(=O)CC[C@H](N)C(O)=O)C(O)=O	HMDB0011171	23750			151023	2566-39-4	Amino Acids, Peptides and derivatives	Peptides	130645		level1
compound00103	0.95_195.0504m/z	M-H	C6H12O7	55.5	81.6	-3.14	Gluconic acid	59.0129, 75.0076, 87.0079, 99.0068, 129.0182, 159.0298, 177.0396, 195.0504	195.051	195.05	0.95	NEG	3.21793e+06	3.18969e+06	2.9817e+06	3.12977e+06	0.444136	RGHNJXZEOKUKBD-SQOUGZDYSA-N	OC[C@@H](O)[C@@H](O)[C@H](O)[C@@H](O)C(O)=O	HMDB0000625	345		C00257	10690	526-95-4	Carbohydrates and Glycosides	Carbohydrates	HY-Y0569	HPLC≥98%	level1
compound00104	0.83_162.0761m/z	M+H-H2O	C6H13NO5	49.7	52.1	-0.07	Glucosamine	133.0283, 135.0441, 136.4836, 137.4999, 140.0027, 144.0656, 145.4887, 149.0082, 156.9747, 162.0761	162.076	162.076	0.83	POS	122662	143648	127419	131243	0.0186243	MSWZFWKMSRAUBD-IVMDWMLBSA-N	N[C@H]1C(O)O[C@H](CO)[C@@H](O)[C@@H]1O	HMDB0001514	63216		C00329	439213	3416-24-8	Carbohydrates and Glycosides	Carbohydrates	HY-B1125	HPLC≥98%	level1
compound00105	6.00_285.0768m/z	M-H	C16H14O5	56.5	73.1	-0.05	Licochalcone B	150.0314, 270.0534, 285.0762	285.077	285.077	6	NEG	148351	158492	156184	154343	0.0219022	DRDRYGIIYOPBBZ-XBXARRHUSA-N	C1(O)=CC=C(C(=O)/C=C/C2C=CC(O)=C(O)C=2OC)C=C1	HMDB0037320	52237	LMPK12120434		5318999	58749-23-8	Flavonoids	Chalcones	HY-N0373	HPLC≥98%	level1
compound00106	9.86_381.1344m/z	M-H	C22H22O6	59.1	71.7	0.21	Licoricone	152.9949, 323.0559, 351.0873, 381.1346	381.134	381.134	9.86	NEG	57547.7	57759.7	57109.2	57472.2	0.00815569	GGWMNTNDTRKETA-UHFFFAOYSA-N	C1(O)=CC2OC=C(C3C(O)=CC(OC)=C(C/C=C(/C)\C)C=3OC)C(=O)C=2C=C1	HMDB0029515	47589	LMPK12050069	C17765	5319013	51847-92-8	Flavonoids	Isoflavones	DG0151	HPLC≥98%	level1
compound00107	8.54_515.1923m/z	M+FA-H	C26H30O8	59.3	76.4	0.14	Limonin	469.1878, 514.3264, 515.1964	515.192	515.192	8.54	NEG	143489	137248	136692	139143	0.0197453	KBDSLGBFQAGHBE-MSGMIQHVSA-N	CC1(C)O[C@H]2CC(=O)OC[C@@]22[C@H]1CC(=O)[C@]1(C)[C@@H]2CC[C@@]2(C)[C@@H](OC(=O)[C@H]3O[C@@]123)C1=COC=C1	HMDB0302538	44458		C03514	179651	1180-71-8	Terpenes	Triterpenes	HY-17411	HPLC≥98%	level1
compound00108	4.88_550.1691n	M-H, 2M-H	C26H30O13	54.3	62.8	0.89	Liquiritigenin-7-o-apiosyl(1-2)-glucoside	135.0078, 255.0662, 549.1615	549.161	549.162	4.88	NEG	1.24611e+07	1.24465e+07	1.2858e+07	1.25886e+07	1.7864	NLALNSGFXCKLLY-JDGFRCKASA-N	O=C1C[C@H](c2ccc(O)cc2)Oc2cc(O[C@H]3O[C@@H](CO)[C@H](O)[C@@H](O)[C@@H]3O[C@H]3OC[C@@](O)(CO)[C@@H]3O)ccc21						135432-48-3	Flavonoids	Chalcones	DQ0480	HPLC≥98%	level1
compound00109	4.75_581.2242m/z	M-H	C28H38O13	55.9	78.3	0.32	Lyoniresinol 9'-O-glucoside	373.1298, 419.1785, 581.2263	581.224	581.224	4.75	NEG	260617	288171	249715	266167	0.0377709	PQQRNPDHSJDAGV-HQSXISOASA-N	COC1=CC(=CC(=C1O)OC)[C@@H]2[C@H]([C@@H](CC3=CC(=C(C(=C23)OC)O)OC)CO)CO[C@H]4[C@@H]([C@H]([C@@H]([C@H](O4)CO)O)O)O						87585-32-8	Phenylpropanoids	Coumarins	DN0103-0005	HPLC≥98%	level1
compound00110	1.19_828.2761n	M-H, M+FA-H	C30H52O26	48.8	51.5	1.67	Maltopentaose	89.0233, 101.0233, 113.0234, 143.0341, 161.0447, 179.0553, 341.1086, 503.1621, 665.2164, 827.2681	827.267	827.269	1.19	NEG	2.39967e+06	2.45534e+06	2.28519e+06	2.38007e+06	0.337747	FJCUPROCOFFUSR-GMMZZHHDSA-N	O=C[C@H](O)[C@@H](O)[C@H](O[C@H]1O[C@H](CO)[C@@H](O[C@H]2O[C@H](CO)[C@@H](O[C@H]3O[C@H](CO)[C@@H](O[C@H]4O[C@H](CO)[C@@H](O)[C@H](O)[C@H]4O)[C@H](O)[C@H]3O)[C@H](O)[C@H]2O)[C@H](O)[C@H]1O)[C@H](O)CO						34620-76-3	Carbohydrates and Glycosides	Carbohydrates	HY-N1495	HPLC≥98%	level1
compound00111	1.01_503.1618m/z	M-H	C18H32O16	48.3	58.6	0.17	Manninotriose	71.0127, 89.0233, 101.0234, 113.0233, 119.0339, 161.0443, 179.0552, 323.0984, 341.1092, 503.1619	503.162	503.162	1.01	NEG	291582	255352	231903	259612	0.0368407	FZWBNHMXJMCXLU-YRBKNLIBSA-N	O=C[C@H](O)[C@@H](O)[C@H](O)[C@H](O)CO[C@H]1O[C@H](CO[C@H]2O[C@H](CO)[C@H](O)[C@H](O)[C@H]2O)[C@H](O)[C@H](O)[C@H]1O						13382-86-0	Carbohydrates and Glycosides	Carbohydrates	HY-N0913	HPLC≥98%	level1
compound00112	9.95_501.3226m/z	M-H	C30H46O6	56.2	56.4	0.89	Medicagenic acid	227.2018, 452.2787, 483.3132, 501.3226	501.322	501.323	9.95	NEG	4683.2	3839.11	3925.38	4149.23	0.000588803	IDGXIXSKISLYAC-WNTKNEGGSA-N	[C@]12([H])CC=C3[C@]4([H])CC(CC[C@@]4(CC[C@@]3(C)[C@]1(C)CC[C@@]1([H])[C@](C)(C(=O)O)[C@H]([C@@H](O)C[C@]21C)O)C(=O)O)(C)C	HMDB34551		LMPR0106150034		65048		Terpenes	Triterpenes	HY-N2472	HPLC≥98%	level1
compound00113	0.99_549.1675m/z	M+FA-H	C18H32O16	58.3	93.7	0.43	Melezitose	59.0128, 71.0128, 89.0233, 101.0233, 117.0183, 179.0553, 206.9963, 207.0503, 341.1087, 503.1617	549.167	549.168	0.99	NEG	1.47996e+06	1.46633e+06	1.3584e+06	1.4349e+06	0.203621	QWIZNVHXZXRPDR-WSCXOGSTSA-N	OC[C@H]1O[C@@](CO)(O[C@H]2O[C@H](CO)[C@@H](O)[C@H](O)[C@H]2O)[C@@H](O[C@H]2O[C@H](CO)[C@@H](O)[C@H](O)[C@H]2O)[C@@H]1O	HMDB0011730	43984		C08243	92817	597-12-6	Carbohydrates and Glycosides	Carbohydrates	HY-N2340	HPLC≥98%	level1
compound00114	1.99_205.0349m/z	M-H	C7H10O7	60.6	87.2	-2.5	Methyl citrate	87.0077, 111.0077, 143.0342, 205.0339	205.035	205.035	1.99	NEG	63246.6	68219.2	70164.9	67210.2	0.00953758	YUTUUOJFXIMELV-UHFFFAOYSA-N	COC(=O)CC(O)(CC(=O)O)C(=O)O						26163-61-1	Others		HY-N9540	HPLC≥98%	level1
compound00115	5.68_599.1775m/z	M-H	C30H32O13	58.3	87.7	0.73	Mudanpiosidec	93.0331, 121.0279, 137.0235, 599.1762	599.177	599.178	5.68	NEG	203912	200431	202313	202219	0.0286962	HMSMTLNPCAHHGP-IPRVBXPUSA-N	O=C(OCC1OC(OC23CC4C5(O)OC(OC2(C)C5)C43COC(=O)C=6C=CC=CC6)C(O)C(O)C1O)C7=CC=C(O)C=C7						172760-03-1	Terpenes	Monoterpenes	B20873-10mg	HPLC≥98%	level1
compound00116	2.41_327.1315n	M+H-H2O, M+H	C15H21NO7	58.7	82.9	-0.87	N-(1-Deoxy-1-fructosyl)phenylalanine	120.0811, 132.0808, 149.0213, 166.0851, 178.0864, 185.0417, 246.1125, 264.1227, 292.1180, 310.1279	328.139	328.139	2.41	POS	1.33178e+06	1.34908e+06	1.24283e+06	1.3079e+06	0.185599	FAVRCIXPIVJIPN-VJDSNFAGSA-N	OC[C@H]1OC(O)(CN[C@@H](CC2=CC=CC=C2)C(O)=O)[C@@H](O)[C@@H]1O	HMDB0037846				101039148	87251-83-0	Amino Acids, Peptides and derivatives	Amino Acids			level1
compound00101	4.22_293.1146m/z	M-H	C14H18N2O5	54.5	65.6	1.11	gamma-Glu-Phe	131.0704, 147.0446, 164.0711, 172.9907, 225.0643, 257.0927, 275.1041, 292.0888, 293.1159, 293.1236	293.114	293.115	4.22	NEG	14954.7	18081.1	16588.6	16541.5	0.00234734	XHHOHZPNYFQJKL-QWRGUYRKSA-N	N[C@@H](CCC(=O)N[C@@H](CC1=CC=CC=C1)C(O)=O)C(O)=O	HMDB0000594				111299	7432-24-8	Amino Acids, Peptides and derivatives	Peptides	HY-101399	HPLC≥98%	level1
compound00100	3.52_393.1405m/z	M+FA-H	C15H24O9	58.9	60.6	0.7	Ajugol	87.0078, 167.0702, 187.1093, 303.1575, 347.134, 393.1407	393.14	393.14	3.52	NEG	130008	130645	134258	131637	0.0186802	VELYAQRXBJLJAK-XKKWFBPMSA-N	C[C@]1(O)C[C@@H](O)[C@@H]2C=CO[C@@H](O[C@@H]3O[C@H](CO)[C@@H](O)[C@H](O)[C@H]3O)[C@@H]21						52949-83-4	Terpenes	Monoterpenes	HY-N0914	HPLC≥98%	level1
compound00099	1.44_268.1040m/z	M+H	C10H13N5O4	58.8	94.1	-0.26	Adenosine	136.0618, 268.1045	268.104	268.104	1.44	POS	1.43205e+07	1.34011e+07	1.34812e+07	1.37343e+07	1.94899	OIRDTQYFTABQOQ-KQYNXXCUSA-N	NC1=C2N=CN([C@@H]3O[C@H](CO)[C@@H](O)[C@H]3O)C2=NC=N1	HMDB0000050	86		C00212	60961	58-61-7	Nucleotides and derivatives	Purine nucleosides	HY-B0228	HPLC≥98%	level1
compound00098	8.91_283.0612m/z	M-H	C16H12O5	65.5	90.3	-0.11	Acacetin	268.0378, 283.0611	283.061	283.061	8.91	NEG	776170	795563	775271	782335	0.111018	DANYIYRPLHHOCZ-UHFFFAOYSA-N	C1(O)=CC2OC(C3C=CC(OC)=CC=3)=CC(=O)C=2C(O)=C1	HMDB0132457	48899	LMPK12110468	C01470	5280442	480-44-4	Flavonoids	Flavones	HY-N0451	HPLC≥98%	level1
compound00082	1.52_205.0349m/z	M-H	C7H10O7	55.8	70.1	-2.32	2-Methylcitric acid	80.9639, 87.0077, 99.0439, 101.0231, 111.0077, 125.0234, 143.0342, 173.0084, 187.0245, 205.0351	205.035	205.035	1.52	NEG	186639	203431	209872	199981	0.0283786	YNOXCRMFGMSKIJ-UHFFFAOYSA-N	CC(C(O)=O)C(O)(CC(O)=O)C(O)=O	HMDB0000379	5368			515	6061-96-7	Organic acids and derivatives		HY-113371	HPLC≥98%	level1
compound00083	1.01_337.0777m/z	M-H	C12H18O11	50.5	63.3	0.18	2-O-beta-D-Glucopyranosyl-L-ascorbic acid	174.0163, 277.0565, 337.0775	337.078	337.078	1.01	NEG	198928	184513	190665	191369	0.0271565	MLSJBGYKDYSOAE-UHFFFAOYSA-N	OCC(O)C1OC(=O)C(OC2OC(CO)C(O)C(O)C2O)=C1O	HMDB0253873				54725703		Carbohydrates and Glycosides	Carbohydrates	HY-N6958	HPLC≥98%	level1
compound00084	7.98_205.0865m/z	M-H	C12H14O3	57.3	79.9	-2.62	2-Pentanoylbenzoic Acid	161.0963, 204.9886, 205.086	205.087	205.087	7.98	NEG	15709.6	16633	14903.7	15748.7	0.00223485	SWAMOIJQDQZLRX-UHFFFAOYSA-N	CCCCC(=O)c1ccccc1C(=O)O						550-37-8	Carboxylic acid and derivatives		STC3220120	HPLC≥98%	level1
compound00085	2.06_257.0778m/z	M-H	C10H14N2O6	53.8	66.5	-0.44	2′-O-Methyluridine	124.0396, 209.044, 210.9484, 212.9977, 214.0716, 256.9888, 257.0757	257.078	257.078	2.06	NEG	24905.8	23883.5	23625.7	24138.3	0.00342539	SXUXMRMBWZCMEN-ZOQUXTDFSA-N	CO[C@@H]1[C@H](O)[C@@H](CO)O[C@H]1N1C=CC(=O)NC1=O	HMDB0240328				102212	2140-76-3	Others		HY-W011824	HPLC≥98%	level1
compound00086	5.40_211.0607m/z	M-H	C10H12O5	55.7	76.2	-2.19	3,4,5-Trimethoxybenzoic acid	125.9944, 137.9947, 152.0469, 153.0549, 196.0372, 211.0606	211.061	211.061	5.4	NEG	39708.8	42619.5	39628.4	40652.2	0.00576882	SJSOFNCYXJUNBT-UHFFFAOYSA-N	COC1=CC(=CC(OC)=C1OC)C(O)=O	HMDB0033839	44069			8357	118-41-2	Carboxylic acid and derivatives		HY-Y0084	HPLC≥98%	level1
compound00087	4.17_138.0317n	M+H-H2O, M+H	C7H6O3	53	60.3	0.07	3,4-Dihydroxybenzaldehyde	93.0340, 93.0703, 95.0497, 111.0444, 116.9720, 120.0445, 121.0292, 138.0550, 138.0910, 139.0395	139.039	139.039	4.17	POS	56729	55256	54695.1	55560	0.00788434	IBGBGRVKPALMCQ-UHFFFAOYSA-N	OC1=CC=C(C=O)C=C1O	HMDB0059965	63101		C16700	8768	139-85-5	Phenols	Polyphenols	HY-N0295	HPLC≥98%	level1
compound00088	2.99_198.0522n	M-H, 2M-H	C9H10O5	55.3	77.8	-2.92	3-(3,4-Dihydroxyphenyl)lactic acid	72.992, 123.044, 135.0444, 152.8927, 152.9046, 179.0343, 197.0203, 197.0447	197.046	197.045	2.99	NEG	275183	293255	295620	288019	0.0408719	PAFLSMZLRSPALU-UHFFFAOYSA-N	OC(CC1=CC(O)=C(O)C=C1)C(O)=O	HMDB0003503	6942		C01207	439435	23028-17-3	Organic acids and derivatives		HY-N0106	HPLC≥98%	level1
compound00117	1.38_188.0559m/z	M-H	C7H11NO5	51.6	67.8	-3.08	N-Acetyl-L-glutamic acid	128.0343, 143.0336, 144.0657, 144.1021, 144.9223, 144.9581, 146.0444, 170.0452, 188.0019, 188.0555	188.056	188.056	1.38	NEG	43478.4	39580.2	43798.9	42285.8	0.00600064	RFMMMVDNIPUKGG-YFKPBYRVSA-N	CC(=O)N[C@@H](CCC(O)=O)C(O)=O	HMDB0001138	3325		C00624	70914	1188-37-0	Amino Acids, Peptides and derivatives	Peptides	S20284-25g	HPLC≥98%	level1
compound00089	5.00_163.0393m/z	M-H	C9H8O3	54.6	68.7	-4.97	3-Coumaric acid	92.9947, 119.0493, 142.9919, 162.9993, 163.0388	163.04	163.039	5	NEG	238527	241135	235202	238288	0.0338146	KKSDGJDHHZEWEP-SNAWJCMRSA-N	OC(=O)\C=C\C1=CC(O)=CC=C1	HMDB0001713	305		C12621	637541	14755-02-3	Phenylpropanoids	Simple phenylpropanoids	S61783	HPLC≥98%	level1
compound00091	5.57_146.0600m/z	M+H	C9H7NO	56.1	79.5	-0.39	4-formyl Indole	91.0546, 103.0546, 118.0655, 119.0496, 119.0855, 123.9644, 146.0602	146.06	146.06	5.57	POS	26213.5	24908.6	24209.6	25110.6	0.00356336	JFDDFGLNZWNJTK-UHFFFAOYSA-N	C1=CC(=C2C=CNC2=C1)C=O		96392					Indoles and derivatives		S32109		level1
compound00092	1.72_182.0453m/z	M-H	C8H9NO4	53.8	74.6	-3.31	4-Pyridoxic acid	96.9590, 101.0234, 108.0444, 112.9846, 115.0392, 123.0079, 138.0551, 153.0060, 181.0707, 182.0454	182.046	182.045	1.72	NEG	15798.1	17841.8	16795.3	16811.7	0.0023857	HXACOUQIXZGNBF-UHFFFAOYSA-N	CC1=NC=C(CO)C(C(O)=O)=C1O	HMDB0000017	239		C00847	6723	82-82-6	Pyridines and derivatives		HY-113493	HPLC≥98%	level1
compound00093	1.54_252.1091m/z	M+H	C10H13N5O3	50.4	61.4	-0.08	5'-Deoxyadenosine	136.0618, 252.1104	252.109	252.109	1.54	POS	160285	167377	148967	158876	0.0225456	XGYIMTFOTBMPFP-KQYNXXCUSA-N	C[C@H]1O[C@H]([C@H](O)[C@@H]1O)N1C=NC2=C(N)N=CN=C12	HMDB0001983	63895		C05198	439182	4754-39-6	Nucleotides and derivatives		HY-113291	HPLC≥98%	level1
compound00094	9.49_343.0824m/z	M-H	C18H16O7	62.2	61.2	0.15	5,7-Dihydroxy-3,4',8-trimethoxyflavone	256.0151, 298.0114, 300.0047, 302.9868, 313.0349, 322.9914, 328.0586, 342.9861, 342.9961, 343.0819	343.082	343.082	9.49	NEG	21926.3	23890.6	23026.9	22947.9	0.00325646	RXQVMRRNRHSOTC-UHFFFAOYSA-N	C1(O)=C(OC)C2OC(C3C=CC(OC)=CC=3)=C(OC)C(=O)C=2C(O)=C1		51574	LMPK12113162		13916278		Flavonoids	Flavonols	DE0080	HPLC≥98%	level1
compound00095	4.38_367.1034m/z	M-H	C17H20O9	52.3	59.3	-0.03	5-Feruloylquinic acid	85.0285, 129.018, 134.0363, 149.0602, 173.0444, 193.05, 321.1555, 367.1049	367.103	367.103	4.38	NEG	31040.5	36140.4	33951.1	33710.6	0.00478376	RAGZUCNPTLULOL-KQJPBSFVSA-N	COC1=CC(\C=C\C(=O)O[C@@H]2C[C@](O)(C[C@@H](O)[C@@H]2O)C(O)=O)=CC=C1O	HMDB0240478					87099-72-7	Phenylpropanoids	Simple phenylpropanoids	HY-N7929	HPLC≥98%	level1
compound00096	9.55_867.4764m/z	M+FA-H	C44H70O14	73.4	96.3	1.99	6''-O-Acetylsaikosaponin A	821.4701, 867.475	867.475	867.476	9.55	NEG	105971	109670	113029	109557	0.0155469	WDWZBAMDKXKRBA-RWQSYYMZSA-N	CC(=O)OC[C@@H]1O[C@H](O[C@H]2[C@H](O)[C@@H](O[C@@H]3CC[C@]4(C)[C@H](CC[C@@]5(C)[C@H]4C=C[C@@]46OC[C@]7(CCC(C)(C)C[C@@H]74)[C@H](O)C[C@]56C)[C@@]3(C)CO)O[C@@H](C)[C@H]2O)[C@@H](O)[C@H](O)[C@H]1O						64340-46-1	Terpenes	Triterpenes	DY0596	HPLC≥95%	level1
compound00097	6.14_171.1380m/z	M+H	C10H18O2	66.7	57.3	-0.03	9-Decenoic acid	135.1173, 147.9454, 148.9772, 153.0912, 153.1274, 170.0605, 170.0965, 171.0288, 171.0654, 171.1004	171.138	171.138	6.14	POS	4030.86	4434.41	4733.74	4399.67	0.000624343	KHAVLLBUVKBTBG-UHFFFAOYSA-N	C(CCCCCCC(=O)O)C=C	HMDB0031003	34521	LMFA01030033		61743	14436-32-9	Fatty Acyls	Fatty acid and derivatives	famls-lot-205-47	HPLC≥98%	level1
compound00090	1.45_139.0269n	M+H-H2O, M+H	C6H5NO3	50.6	54	-0.38	3-Hydroxypicolinic acid	94.0405, 111.969, 112.0396, 113.0236, 116.972, 122.0238, 122.0603, 122.0712, 140.0344	140.034	140.034	1.45	POS	201421	198895	193144	197820	0.028072	BRARRAHGNDUELT-UHFFFAOYSA-N	OC(=O)C1=C(O)C=CC=N1	HMDB0013188	64950		C18620	13401	874-24-8	Pyridines and derivatives		HY-Y0030	HPLC≥98%	level1
compound00118	5.10_206.0818m/z	M-H	C11H13NO3	54.2	68.9	-2.37	N-Acetyl-L-phenylalanine	75.0077, 79.9561, 91.0544, 147.0446, 164.0710, 165.9995, 166.5014, 167.0077, 205.1077, 206.0815	206.082	206.082	5.1	NEG	59532.8	63786.5	63795.2	62371.5	0.00885093	CBQJSKKFNMDLON-JTQLQIEISA-N	CC(=O)N[C@@H](CC1=CC=CC=C1)C(O)=O	HMDB0000512	34536		C03519	74839	2018-61-3	Amino Acids, Peptides and derivatives	Peptides	HY-Y0068	HPLC≥98%	level1
compound00119	4.06_222.0769m/z	M-H	C11H13NO4	55.6	80.4	-1.27	N-Acetyl-L-tyrosine	86.8506, 92.9946, 107.0491, 158.9860, 163.0388, 178.0871, 180.0661, 184.9797, 221.8419, 222.0768	222.077	222.077	4.06	NEG	2822.5	3002.78	1961.69	2595.66	0.000368341	CAHKINHBCWCHCF-JTQLQIEISA-N	CC(=O)N[C@@H](CC1=CC=C(O)C=C1)C(O)=O	HMDB0000866	5827		C01657	68310	537-55-3	Amino Acids, Peptides and derivatives	Amino Acids	HY-W012382	HPLC≥98%	level1
compound00120	4.71_172.0971m/z	M-H	C8H15NO3	71.8	88.4	-4.65	N-Acetylleucine	130.0864, 172.0971	172.098	172.097	4.71	NEG	38901.1	40255	41330.2	40162.1	0.00569927	WXNXCEHXYPACJF-ZETCQYMHSA-N	CC(C)C[C@H](NC(C)=O)C(O)=O	HMDB0011756	43866		C02710	70912	1188-21-2	Amino Acids, Peptides and derivatives	Peptides	HY-59291	HPLC≥98%	level1
compound00142	3.93_181.0500m/z	M-H	C9H10O4	55.4	77.2	-3.53	Hydroxyphenyllactic acid	119.0493, 135.0444, 136.9089, 136.9828, 137.0151, 137.0247, 163.0393, 181.0056, 181.0122, 181.0498	181.051	181.05	3.93	NEG	28851	28333	30665.2	29283	0.00415546	JVGVDSSUAVXRDY-UHFFFAOYSA-N	OC(CC1=CC=C(O)C=C1)C(O)=O	HMDB0000755	34515		C03672	9378	306-23-0	Phenylpropanoids	Phenylpropionates	HY-113219	HPLC≥98%	level1
compound00143	5.26_204.0662m/z	M-H	C11H11NO3	58.2	89.6	-2.12	Indolelactic acid	72.9918, 116.0493, 142.0652, 158.0601, 186.0554, 204.0661	204.067	204.066	5.26	NEG	8186.44	8759.92	8994.64	8647	0.00122707	XGILAAMKEQUXLS-JTQLQIEISA-N	O[C@@H](CC1=CNC2=C1C=CC=C2)C(O)=O	HMDB0000671			C02043	676157	7417-65-4	Indoles and derivatives		HY-113099	HPLC≥98%	level1
compound00144	5.21_515.1187m/z	M-H	C25H24O12	61.3	89.6	-1.59	Isochlorogenic acid C	61.9872, 96.9591, 135.0441, 173.0448, 179.0343, 191.0554, 353.0877, 515.1214	515.12	515.119	5.21	NEG	1.98032e+06	2.04937e+06	2.08874e+06	2.03948e+06	0.289415	UFCLZKMFXSILNL-RVXRWRFUSA-N	O[C@@H]1C[C@@](O)(C[C@@H](OC(=O)\C=C\C2=CC=C(O)C(O)=C2)[C@H]1OC(=O)\C=C\C1=CC=C(O)C(O)=C1)C(O)=O	HMDB0030707	87146			6474309	57378-72-0	Phenylpropanoids	Simple phenylpropanoids	B21541-20mg	HPLC≥98%	level1
compound00145	6.09_464.1685n	M-H, M+FA-H	C23H28O10	61.6	90.6	0.54	Isomucronulatol 7-O-glucoside	121.0285, 135.0441, 286.0845, 301.1081, 463.161	463.161	463.161	6.09	NEG	1.3278e+06	1.45771e+06	1.36463e+06	1.38338e+06	0.196311	SXHOGLPTLQBGDO-ZVSSUSCDSA-N	COc1ccc([C@@H]2COc3cc(O[C@@H]4O[C@H](CO)[C@@H](O)[C@H](O)[C@H]4O)ccc3C2)c(O)c1OC						136087-29-1	Flavonoids	Flavanols	HY-N6250	HPLC≥98%	level1
compound00146	3.90_204.0894n	M-H, 2M-H	C11H12N2O2	55.1	68.9	-2.32	L-Tryptophan	72.008, 74.0236, 115.0754, 116.0496, 129.0583, 142.0656, 159.0919, 203.0821	203.083	203.082	3.9	NEG	148553	148971	161504	153010	0.0217131	QIVBCDIJIAJPQS-VIFPVBQESA-N	N[C@@H](CC1=CNC2=C1C=CC=C2)C(O)=O	HMDB0000929	33		C00078	6305	73-22-3	Indoles and derivatives		HY-N0623	HPLC≥98%	level1
compound00147	9.55_313.0717m/z	M-H	C17H14O6	53.8	51	-0.04	Kumatakenin	87.0445, 224.1734, 283.0244, 292.9885, 294.2151, 298.0483, 312.2261, 312.996, 313.0717	313.072	313.072	9.55	NEG	28747.7	28705	30500.3	29317.7	0.00416037	BJBUTJQYZDYRMJ-UHFFFAOYSA-N	C1(OC)=CC2OC(C3C=CC(O)=CC=3)=C(OC)C(=O)C=2C(O)=C1		51104	LMPK12112690		5318869		Flavonoids	Flavonols	DH0184-0010	HPLC≥99.5%	level1
compound00148	5.48_562.1687n	M-H, M+FA-H	C27H30O13	52.9	66.9	0.17	Kushenol O	252.0426, 267.0663, 561.1631	561.161	561.162	5.48	NEG	210830	199870	202427	204376	0.0290023	YKLQOTMQENGJJX-MDTXFADZSA-N	COC1=CC=C(C=C1)C2=COC3=C(C2=O)C=CC(=C3)OC4C(C(C(C(O4)COC5C(C(C(CO5)O)O)O)O)O)O		47548			44257224		Flavonoids	Flavanones	B24080-10mg	HPLC≥98%	level1
compound00141	8.09_299.0561m/z	M-H	C16H12O6	57.3	70.9	-0.11	Hydroxygenkwanin	284.0327, 299.0566	299.056	299.056	8.09	NEG	152122	156902	157232	155419	0.022055	RRRSSAVLTCVNIQ-UHFFFAOYSA-N	C1(OC)=CC2OC(C3C=C(O)C(O)=CC=3)=CC(=O)C=2C(O)=C1	HMDB0037339	49472	LMPK12111045		5318214	20243-59-8	Flavonoids	Flavones	HY-N1438	HPLC≥98%	level1
compound00149	0.86_173.1037m/z	M-H	C6H14N4O2	56.4	90.1	-3.97	L-Arginine	111.0077, 131.0815, 173.1043	173.104	173.104	0.86	NEG	218201	204597	215508	212769	0.0301933	ODKSFYDXXFIFQN-BYPYZUCNSA-N	N[C@@H](CCCNC(N)=N)C(O)=O	HMDB0000517	13		C00062	6322	74-79-3	Amino Acids, Peptides and derivatives	Amino Acids	HY-N0455	HPLC≥98%	level1
compound00151	0.99_134.0448m/z	M+H	C4H7NO4	51.6	62.5	0.19	L-Aspartic acid	70.0659, 72.0814, 74.0244, 87.0559, 88.04, 90.0917, 116.0348, 116.0712, 133.0653	134.045	134.045	0.99	POS	81557.1	86419.1	76922.9	81633	0.0115843	CKLJMWTZIZZHCS-REOHCLBHSA-N	N[C@@H](CC(O)=O)C(O)=O	HMDB0000191	15		C00049	5960	56-84-8	Amino Acids, Peptides and derivatives	Amino Acids	HY-N0666	HPLC≥98%	level1
compound00152	0.83_146.0692n	M+Na, M+K	C5H10N2O3	50.8	54.2	0.39	L-Glutamine	109.0761, 124.0377, 124.0875, 151.0483, 152.0218, 152.0323, 168.0878, 169.0592	169.058	169.058	0.83	POS	4108.26	8521.88	3491.49	5373.88	0.000762589	ZDXPYRJPNDTMRX-VKHMYHEASA-N	N[C@@H](CCC(N)=O)C(O)=O	HMDB0000641	18		C00064	5961	56-85-9	Amino Acids, Peptides and derivatives	Amino Acids	HY-N0390	HPLC≥98%	level1
compound00153	1.00_120.0657m/z	M+H	C4H9NO3	53.1	71	1.61	L-Homoserine	56.0503, 74.0608, 102.0555, 119.0902, 120.0659	120.066	120.066	1	POS	266992	268130	262959	266027	0.037751	UKAUYVFTDYCKQA-VKHMYHEASA-N	N[C@@H](CCO)C(O)=O	HMDB0000719	5687		C00263	12647	672-15-1	Amino Acids, Peptides and derivatives	Amino Acids	HY-W002292	HPLC≥98%	level1
compound00154	1.56_132.1019m/z	M+H	C6H13NO2	55.6	73.1	0.19	L-Leucine	86.097, 90.0555, 90.9039, 132.0769	132.102	132.102	1.56	POS	3.17153e+06	3.32852e+06	3.02865e+06	3.17624e+06	0.450729	ROHFNLRQFUQHCH-YFKPBYRVSA-N	CC(C)C[C@H](N)C(O)=O	HMDB0000687	24		C00123	6106	61-90-5	Amino Acids, Peptides and derivatives	Amino Acids	HY-N0486	HPLC≥98%	level1
compound00155	0.79_146.1055n	M+H-H2O, M+H	C6H14N2O2	56.2	85.7	0.13	L-Lysine	84.0814	147.113	147.113	0.79	POS	71380.9	83625	83289.9	79431.9	0.0112719	KDXKERNSBIXSRK-YFKPBYRVSA-N	NCCCC[C@H](N)C(O)=O	HMDB0000182	25		C00047	5962	56-87-1	Amino Acids, Peptides and derivatives	Amino Acids	HY-N0469	HPLC≥98%	level1
compound00156	2.40_164.0710m/z	M-H	C9H11NO2	56.7	94.4	-4.54	L-Phenylalanine	72.008, 96.9685, 136.931, 147.0442, 164.0709	164.072	164.071	2.4	NEG	188460	202421	196096	195659	0.0277653	COLNVLDHVKWLRT-QMMMGPOBSA-N	N[C@@H](CC1=CC=CC=C1)C(O)=O	HMDB0000159	28		C00079	6140	63-91-2	Amino Acids, Peptides and derivatives	Amino Acids	HY-N0215	HPLC≥98%	level1
compound00157	0.81_133.0972m/z	M+NH4	C5H9NO2	56.8	78.4	0.52	L-Proline	70.0659, 74.0242, 86.0607, 88.0397, 90.0553, 116.0707	133.097	133.097	0.81	POS	6298.65	7432.65	7122.21	6951.17	0.000986417	ONIBWKKTOPOVIA-BYPYZUCNSA-N	OC(=O)[C@@H]1CCCN1	HMDB0000162	29		C00148	145742	147-85-3	Amino Acids, Peptides and derivatives	Amino Acids	HY-Y0252	HPLC≥98%	level1
compound00150	1.00_133.0608m/z	M+H	C4H8N2O3	52.5	64.9	0.05	L-Asparagine	74.0242, 86.0970, 87.0556, 88.0399, 90.0556, 116.0346, 132.0767, 132.1025, 132.1132, 133.0609	133.061	133.061	1	POS	768539	818936	777613	788363	0.111874	DCXYFEDJOCDNAF-REOHCLBHSA-N	N[C@@H](CC(N)=O)C(O)=O	HMDB0000168	14		C00152	6267	70-47-3	Amino Acids, Peptides and derivatives	Amino Acids	HY-N0667	HPLC≥98%	level1
compound00081	15.17_337.3342n	M+Na, M+K, M+H	C22H43NO	63.9	96.4	-0.77	13-Docosenamide	185.0783, 360.3235	338.342	338.341	15.17	POS	794055	1.02019e+06	937065	917103	0.130143	UAUDZVJPLUQNMU-UHFFFAOYSA-N	CCCCCCCCC=CCCCCCCCCCCCC(N)=O	HMDB0244507				8214		Fatty Acyls	Fatty acylamides	A01146042		level1
compound00140	5.20_609.1831m/z	M-H	C28H34O15	62.9	88	0.93	Hesperidin	286.048, 301.0716, 609.183	609.183	609.183	5.2	NEG	2.08513e+06	2.1164e+06	2.20617e+06	2.1359e+06	0.303099	QUQPHWDTPGMPEX-HPUKAVHFSA-N	COc1ccc(C2CC(=O)c3c(O)cc(O[C@@H]4OC(CO[C@@H]5OC(C)[C@H](O)[C@@H](O)C5O)[C@@H](O)[C@@H](O)C4O)cc3O2)cc1O						520-26-3	Flavonoids	Flavanones	HY-15337	HPLC≥98%	level1
compound00138	2.76_189.1234m/z	M+H	C8H16N2O3	58.5	57.9	0.39	Glycyl-Isoleucine	86.0971, 132.1020, 143.1181, 166.9458, 184.9562, 188.0705, 188.1064, 189.0529, 189.0904, 189.1261	189.123	189.123	2.76	POS	20645.5	19282.5	18618.5	19515.5	0.00276938	KGVHCTWYMPWEGN-UHFFFAOYSA-N	CCC(C)C(N=C(O)CN)C(O)=O	HMDB0028844				259613		Amino Acids, Peptides and derivatives	Peptides			level1
compound00122	0.84_189.1598m/z	M+H	C9H20N2O2	51.5	62	0.42	N6,N6,N6-Trimethyl-L-lysine	60.0815, 70.0659, 74.072, 84.0814, 116.071, 130.0864, 144.113, 188.1396, 189.1347, 189.1597	189.16	189.16	0.84	POS	253520	273668	251187	259458	0.0368189	MXNRLFUSFKVQSK-QMMMGPOBSA-N	C[N+](C)(C)CCCC[C@H](N)C([O-])=O	HMDB0001325	6161		C03793	440120	19253-88-4	Amino Acids, Peptides and derivatives	Amino Acids	msmls-lot-230-01	HPLC≥98%	level1
compound00123	8.28_283.0613m/z	M-H	C16H12O5	63.5	78	0.28	Negletein	79.9564, 80.9641, 242.9879, 262.991, 268.0377, 282.1204, 283.0634	283.061	283.061	8.28	NEG	3206.46	2828.74	2592.31	2875.84	0.0004081	ZTHLHHDJRXJGRX-UHFFFAOYSA-N	C1(OC)=CC2OC(C3C=CC=CC=3)=CC(=O)C=2C(O)=C1O	HMDB0134889	49522	LMPK12111097		471719		Flavonoids	Flavones	HY-N4285	HPLC≥98%	level1
compound00124	3.84_353.0880m/z	M-H	C16H18O9	56.8	74.7	0.44	Neochlorogenic acid	135.044, 179.0343, 191.0554, 353.0878	353.088	353.088	3.84	NEG	528231	527430	562302	539321	0.0765332	CWVRJTMFETXNAD-NXLLHMKUSA-N	[H]\C(=C(\[H])C1=CC(O)=C(O)C=C1)C(=O)O[C@]1([H])C[C@](O)(C[C@@]([H])(O)[C@]1([H])O)C(O)=O	HMDB0240477			C17147	5280633		Phenylpropanoids	Simple phenylpropanoids	HY-N0722	HPLC≥98%	level1
compound00125	2.97_219.1107n	M+H, M+Na	C9H17NO5	50.5	51.3	0.11	Pantothenic acid	153.0911, 165.0911, 175.1483, 184.0970, 193.1590, 202.1074, 203.1429, 205.1589, 219.1745, 220.1178	220.118	220.118	2.97	POS	122637	116920	120651	120069	0.0170386	GHOKWGTUZJEAQD-ZETCQYMHSA-N	CC(C)(CO)[C@@H](O)C(=O)NCCC(O)=O	HMDB0000210	241		C00864	6613	79-83-4	Amino Acids, Peptides and derivatives	Peptides	HY-N0681	HPLC≥98%	level1
compound00126	9.08_313.0717m/z	M-H	C17H14O6	58.6	72	-0.15	Pectolinarigenin	211.0394, 283.0248, 292.9859, 298.0481, 312.227, 312.99, 313.0719	313.072	313.072	9.08	NEG	84120.2	84375.3	83617.2	84037.6	0.0119255	GPQLHGCIAUEJQK-UHFFFAOYSA-N	C1(O)=CC2OC(C3C=CC(OC)=CC=3)=CC(=O)C=2C(O)=C1OC	HMDB0128589	49589	LMPK12111164	C17784	5320438		Flavonoids	Flavones	HY-N0493	HPLC≥98%	level1
compound00127	10.51_315.2539m/z	2M-H	C9H18O2	55.5	57.4	-0.48	Pelargonic acid	314.9843, 315.2539	315.254	315.254	10.51	NEG	3205.32	3489.91	3672.78	3456.01	0.00049043	FBUKVWPVBMHYJY-UHFFFAOYSA-N	C(CCCCCCC(=O)O)C	HMDB0000847	5810	LMFA01010009	C01601	8158	112-05-0	Fatty Acyls	Fatty acid and derivatives	HY-N7057	HPLC≥98%	level1
compound00128	1.23_167.0947n	M+H-H2O, M+H	C9H13NO2	54.1	59.7	0.29	Phenylephrine	56.0503, 91.0548, 104.0533, 119.0494, 121.0649, 133.032, 135.068, 150.0776, 150.0913	150.091	150.091	1.23	POS	879416	930033	880289	896579	0.127231	SONNWYBIRXJNDC-VIFPVBQESA-N	CNC[C@H](O)C1=CC(O)=CC=C1	HMDB0002182	699		C07441	6041	59-42-7	Phenols	Monophenols	HY-B0769	HPLC≥98%	level1
compound00139	3.87_223.1077m/z	M+H	C11H14N2O3	54.7	71.4	-0.28	Glycyl-Phenylalanine	177.1026, 180.1021, 205.0974, 206.1297, 222.0777, 222.1222, 222.1556, 223.0630, 223.0949, 223.1122	223.108	223.108	3.87	POS	18936.9	14979.2	17028.8	16981.6	0.00240981	JBCLFWXMTIKCCB-UHFFFAOYSA-N	NCC(O)=NC(CC1=CC=CC=C1)C(O)=O	HMDB0028848				97415		Amino Acids, Peptides and derivatives	Peptides	S46050		level1
compound00129	4.39_165.0186m/z	M-H	C8H6O4	53.4	66.8	-4.66	Phthalic acid	59.0128, 96.959, 96.9684, 120.0444, 121.0285, 121.0648, 136.9311, 164.8353, 165.0183	165.019	165.019	4.39	NEG	37061.3	41073.8	37703.5	38612.9	0.00547943	XNGIFLGASWRNHJ-UHFFFAOYSA-N	OC(=O)C1=CC=CC=C1C(O)=O	HMDB0002107	268522		C01606	1017	88-99-3	Organic acids and derivatives		HY-I0508	HPLC≥98%	level1
compound00131	5.61_507.1507m/z	M+FA-H	C23H26O10	61.1	74.5	-0.24	Lactiflorin	89.0233, 121.0285, 177.0549, 269.0456, 299.0566, 339.1077, 431.1346, 445.0771, 461.1508, 507.1503	507.151	507.151	5.61	NEG	986691	940766	1.00096e+06	976140	0.138521	AGRYIZUKIKYUFX-YXDUNWMXSA-N	C[C@]12OC3CC(=O)C4C[C@@]1(OC1O[C@H](CO)[C@@H](O)[C@H](O)[C@H]1O2)[C@]34COC(=O)c1ccccc1						1361049-59-3	Terpenes	Monoterpenes	HY-N7629	HPLC≥98%	level1
compound00132	1.38_180.0659m/z	M-H	C9H11NO3	52.1	73.2	-3.76	L-Tyrosine	77.0535, 89.0233, 93.0338, 101.0233, 119.0492, 121.0434, 124.8904, 163.0393, 180.0288, 180.0660	180.067	180.066	1.38	NEG	36946.1	37238.7	40580.8	38255.2	0.00542867	OUYCCCASQSFEME-QMMMGPOBSA-N	N[C@@H](CC1=CC=C(O)C=C1)C(O)=O	HMDB0000158	34		C00082	6057	60-18-4	Amino Acids, Peptides and derivatives	Amino Acids	HY-N0473	HPLC≥98%	level1
compound00133	3.84_229.1555m/z	M-H	C11H22N2O3	54.2	62.8	-1.02	Isoleucyl-Valine	80.9639, 116.0707, 130.0865, 147.0443, 185.1652, 229.0167, 229.1555	229.156	229.155	3.84	NEG	9795.34	9480.91	9987.92	9754.72	0.00138426	BCXBIONYYJCSDF-UHFFFAOYSA-N	CCC(C)C(N)C(=O)NC(C(C)C)C(O)=O	HMDB0028920				435949		Amino Acids, Peptides and derivatives	Peptides	332P814		level1
compound00134	0.92_179.0555m/z	M-H	C6H12O6	52.2	62.1	-3.55	Glucose	89.0235, 97.0284, 101.0229, 113.0236, 119.0338, 121.0436, 131.0335, 161.0448, 163.0605, 179.0547	179.056	179.055	0.92	NEG	1.37284e+06	1.3887e+06	1.32622e+06	1.36259e+06	0.19336	GZCGUPFRVQAUEE-VANKVMQKSA-N	O=CC(O)C(O)C(O)C(O)CO						921-60-8	Carbohydrates and Glycosides	Carbohydrates	HY-128417	HPLC≥98%	level1
compound00135	3.44_260.1372n	M+H-H2O, M+H	C11H20N2O5	53.9	68.3	-0.22	Glutamylleucine	86.0970, 129.0657, 129.1027, 132.1019, 141.0654, 197.1285, 225.1235, 225.1598, 242.1863, 243.1348	261.144	261.144	3.44	POS	105739	97207.5	96014.9	99653.9	0.0141415	YBAFDPFAUTYYRW-YUMQZZPRSA-N	CC(C)C[C@H](NC(=O)[C@@H](N)CCC(O)=O)C(O)=O	HMDB0028823	44684			9856500	5969-52-8	Amino Acids, Peptides and derivatives	Peptides			level1
compound00136	6.35_283.0612m/z	M-H	C16H12O5	59.6	93	-0.12	Glycitein	268.0377, 283.0615	283.061	283.061	6.35	NEG	2.21118e+06	2.06979e+06	2.15139e+06	2.14412e+06	0.304265	DXYUAIFZCFRPTH-UHFFFAOYSA-N	C1(O)=CC2OC=C(C3C=CC(O)=CC=3)C(=O)C=2C=C1OC	HMDB0005781	47621	LMPK12050104	C14536	5317750	40957-83-3	Flavonoids	Isoflavones	HY-N0016	HPLC≥98%	level1
compound00137	9.27_367.1187m/z	M-H	C21H20O6	59.7	69.5	-0.11	Glycycoumarin	297.0399, 309.0403, 367.1187	367.119	367.119	9.27	NEG	438153	441208	434927	438096	0.0621687	NZYSZZDSYIBYLC-UHFFFAOYSA-N	C1(O)=CC2OC(=O)C(C3C(O)=CC(O)=CC=3)=CC=2C(OC)=C1C/C=C(\C)/C	HMDB0038225	53196	LMPK12160018		5317756	94805-82-0	Phenylpropanoids	Coumarins	HY-N4113	HPLC≥98%	level1
compound00130	1.59_261.1445m/z	M+H	C11H20N2O5	58.8	82.1	-0.15	Leucyl-Glutamate	84.0813, 86.097, 148.0605, 261.1458	261.144	261.144	1.59	POS	273939	286610	265434	275328	0.0390708	NFNVDJGXRFEYTK-UHFFFAOYSA-N	CC(C)CC(N)C(=O)NC(CCC(O)=O)C(O)=O	HMDB0028928				5259589		Amino Acids, Peptides and derivatives	Peptides			level1
compound00080	9.99_313.2385m/z	M-H	C18H34O4	53.4	51.9	0.28	12,13-DHOME	183.1381, 201.113, 313.2384	313.238	313.238	9.99	NEG	112925	109162	116111	112733	0.0159975	CQSLTKIXAJTQGA-BTDPBSJTSA-N	C(CCCCCCC/C=C\C[C@H](O)[C@@H](O)CCCCC)(=O)O	HMDB0004705		LMFA02000302	C14829	25320870	7293-40-5	Fatty Acyls	Fatty acid and derivatives			level1
compound00121	5.10_245.0930m/z	M-H	C13H14N2O3	60	83.7	-0.59	N-Acetyltryptophan	58.0288, 70.0286, 74.0236, 98.0233, 116.0342, 116.0491, 201.1027, 203.082, 245.0499, 245.093	245.093	245.093	5.1	NEG	174772	177110	174492	175458	0.0248987	DZTHIGRZJZPRDV-LBPRGKRZSA-N	CC(=O)N[C@@H](CC1=CNC2=C1C=CC=C2)C(O)=O	HMDB0013713				700653	1218-34-4	Amino Acids, Peptides and derivatives	Peptides	HY-W011978	HPLC≥98%	level1
compound00078	1.31_243.0621m/z	M-H	C9H12N2O6	63.9	61.9	-0.78	1-beta-D-Arabinofuranosyluracil	111.0189, 117.0182, 140.0348, 152.0342, 153.0293, 155.9510, 173.9618, 200.0563, 242.0797, 243.0620	243.062	243.062	1.31	NEG	266494	256843	272224	265187	0.0376318	DRTQHJPVMGBUCF-CCXZUQQUSA-N	C1=CN(C(=O)NC1=O)C2C(C(C(O2)CO)O)O				C16745	18323		Carbohydrates and Glycosides	Carbohydrates	HY-N6652	HPLC≥98%	level1
compound00045	6.00_639.1937m/z	M+FA-H	C28H34O14	65.6	83.8	1.15	Poncirin	227.8752, 229.0475, 285.0768, 475.0895, 593.1885, 639.1417	639.193	639.194	6	NEG	127819	138560	130843	132407	0.0187895	NLAWPKPYBMEWIR-YZOWQMJMSA-N	COc1ccc(C2CC(=O)c3c(O)cc(O[C@@H]4O[C@H](CO)[C@@H](O)[C@H](O)[C@H]4O[C@@H]4O[C@@H](C)[C@H](O)[C@@H](O)[C@H]4O)cc3O2)cc1						14941-08-3	Flavonoids	Flavanones	HY-N2258	HPLC≥98%	level1
compound00044	4.80_609.1465m/z	M-H	C27H30O16	60.4	85.9	0.58	Quercetin-3-O-D-glucosyl]-(1-2)-L-rhamnoside	271.025, 300.0275, 609.145	609.146	609.146	4.8	NEG	3.09274e+06	3.17627e+06	3.19288e+06	3.15396e+06	0.447568	DFNXNCCYQRPZMD-ZDOVWLMSSA-N	C1(O)=CC2OC(C3C=C(O)C(O)=CC=3)=C(O[C@H]3[C@H](O[C@H]4[C@H](O)[C@@H](O)[C@H](O)[C@@H](CO)O4)[C@H](O)[C@@H](O)[C@H](C)O3)C(=O)C=2C(O)=C1			LMPK12112193		10167806		Flavonoids	Flavonols	DH0061	HPLC≥98%	level1
compound00043	1.87_283.0684m/z	M-H	C10H12N4O6	55.8	79.8	0.02	Xanthosine	151.0252, 283.0686	283.068	283.068	1.87	NEG	42725.1	41969.7	45892.4	43529.1	0.00617706	UBORTCNDUKBEOP-UUOKFMHZSA-N	OC[C@H]1O[C@H]([C@H](O)[C@@H]1O)N1C=NC2=C1N=C(O)N=C2O	HMDB0000299	3408		C01762	64959	146-80-5	Nucleotides and derivatives	Purine nucleosides	HY-W011527	HPLC≥98%	level1
compound00042	4.61_563.1409m/z	M-H	C26H28O14	55	69.9	0.42	Vicenin-1	85.0284, 353.0665, 383.0768, 563.1403	563.141	563.141	4.61	NEG	975727	991986	1.00901e+06	992242	0.140806	OVMFOVNOXASTPA-MCIQUCDDSA-N	C1(O)=C([C@H]2[C@H](O)[C@@H](O)[C@H](O)[C@@H](CO)O2)C2OC(C3C=CC(O)=CC=3)=CC(=O)C=2C(O)=C1[C@H]1[C@H](O)[C@@H](O)[C@H](O)CO1			LMPK12110206		13644663		Flavonoids	Flavones	HY-125112	HPLC≥98%	level1
compound00041	3.30_329.0879m/z	M-H	C14H18O9	58.3	88.8	0.31	Vanillic acid 4-beta-D-glucopyranoside	108.0207, 123.0439, 152.0104, 167.0342, 329.0849	329.088	329.088	3.3	NEG	226327	237014	243778	235706	0.0334482	JYFOSWJYZIVJPO-YGEZULPYSA-N	COC1=CC(=CC=C1O[C@@H]1O[C@H](CO)[C@@H](O)[C@H](O)[C@H]1O)C(O)=O	HMDB0302469	710956			14132337		Carbohydrates and Glycosides	Glycosides	STC1580105	HPLC≥98%	level1
compound00040	2.11_215.1397m/z	M-H	C10H20N2O3	53.5	63.6	-1.99	Valylvaline	116.0706, 171.1496, 186.8966, 215.1397	215.14	215.14	2.11	NEG	10530.8	10360.9	9890.01	10260.6	0.00145604	KRNYOVHEKOBTEF-YUMQZZPRSA-N	CC(C)[C@H](N)C(=O)N[C@@H](C(C)C)C(O)=O	HMDB0029140	23988			107475	3918-94-3	Amino Acids, Peptides and derivatives	Peptides	332P1640		level1
compound00039	4.04_231.1704m/z	M+H	C11H22N2O3	56.9	72.3	0.29	Valylleucine	72.0815, 86.097, 132.102, 231.1204, 231.1702	231.17	231.17	4.04	POS	218356	230039	228115	225503	0.0320004	XCTHZFGSVQBHBW-IUCAKERBSA-N	CC(C)C[C@H](NC(=O)[C@@H](N)C(C)C)C(O)=O	HMDB0029131	23950			6993117	3989-97-7	Amino Acids, Peptides and derivatives	Peptides			level1
compound00038	4.03_229.1555m/z	M-H	C11H22N2O3	52.4	52.3	-1.2	Valylisoleucine	80.964, 130.0863, 147.0447, 185.1649, 229.0167, 229.1554	229.156	229.155	4.03	NEG	18785.8	16733.1	15814.8	17111.2	0.0024282	PNVLWFYAPWAQMU-CIUDSAMLSA-N	CC[C@H](C)[C@H](NC(=O)[C@@H](N)C(C)C)C(O)=O	HMDB0029130	23923			7010531	20556-14-3	Amino Acids, Peptides and derivatives	Peptides			level1
compound00037	6.96_215.1284m/z	M-H	C11H20O4	53.6	61.3	-2	Undecanedioic acid	153.1277, 194.9873, 197.1178, 214.9944, 215.1287	215.129	215.128	6.96	NEG	32843.2	32244.6	34428.2	33172	0.00470733	LWBHHRRTOZQPDM-UHFFFAOYSA-N	C(CCCCCCCCCC(=O)O)(=O)O	HMDB0000888	5846	LMFA01170007		15816	1852-04-6	Fatty Acyls	Fatty acid and derivatives	HY-W014125	HPLC≥98%	level1
compound00036	0.90_342.1162n	M-H, M+FA-H	C12H22O11	55.6	59.6	-0.04	Turanose	59.0127, 71.0127, 89.0234, 101.0234, 113.0233, 119.034, 143.0341, 161.0446, 179.0553, 341.1087	387.114	387.114	0.9	NEG	4.94534e+07	4.99914e+07	4.57232e+07	4.83893e+07	6.86677	RULSWEULPANCDV-PIXUTMIVSA-N	OC[C@@H](O)[C@@H](O)[C@H](O[C@H]1O[C@H](CO)[C@@H](O)[C@H](O)[C@H]1O)C(=O)CO	HMDB0011740	62463		C19636	5460935	547-25-1	Carbohydrates and Glycosides	Carbohydrates	HY-113334	HPLC≥98%	level1
compound00035	8.64_243.1601m/z	M-H	C13H24O4	55.3	51.3	-0.49	Tridecanedioic acid	157.1225, 174.9555, 181.1593, 194.9865, 199.0784, 202.9926, 222.9811, 225.1493, 242.9855, 243.1599	243.16	243.16	8.64	NEG	3277.65	3104.05	3415.59	3265.76	0.000463434	DXNCZXXFRKPEPY-UHFFFAOYSA-N	C(CCCCCCCCCCCC(=O)O)(=O)O	HMDB0002327	6622	LMFA01170014		10458	505-52-2	Others		HY-128421	HPLC≥98%	level1
compound00034	7.47_227.1286m/z	M-H	C12H20O4	57.7	80.2	-1.27	Traumatic acid	165.1279, 183.1384, 227.0716, 227.1283	227.129	227.129	7.47	NEG	130633	139178	136905	135572	0.0192386	MAZWDMBCPDUFDJ-VQHVLOKHSA-N	C(CC(=O)O)CCCCCC/C=C/C(=O)O	HMDB0000933	5882	LMFA01170002	C16308	5283028	6402-36-4	Fatty Acyls	Fatty acid and derivatives	HY-119358	HPLC≥98%	level1
compound00033	0.92_365.1052m/z	M+Na	C12H22O11	57.7	87.8	-0.81	Sucrose	185.0422, 203.0527, 365.1052	365.106	365.105	0.92	POS	2.26436e+07	2.36109e+07	2.31051e+07	2.31198e+07	3.28086	CZMRCDWAGMRECN-UGDNZRGBSA-N	OC[C@H]1O[C@@](CO)(O[C@H]2O[C@H](CO)[C@@H](O)[C@H](O)[C@H]2O)[C@@H](O)[C@@H]1O	HMDB0000258	137		C00089	5988	57-50-1	Carbohydrates and Glycosides	Carbohydrates	HY-B1779	HPLC≥98%	level1
compound00046	2.87_246.1448m/z	M+H	C10H19N3O4	57.3	72.3	-0.07	Asparaginyl-Leucine	201.1238, 204.9948, 211.1078, 212.0917, 228.1336, 229.1186, 245.1651, 246.0764, 246.1085, 246.1440	246.145	246.145	2.87	POS	40257.8	40839.4	39099.6	40065.6	0.00568558	HXWUJJADFMXNKA-UHFFFAOYSA-N	CC(C)CC(NC(=O)C(N)CC(N)=O)C(O)=O	HMDB0028735	23810			18218182		Amino Acids, Peptides and derivatives	Peptides			level1
compound00032	3.44_384.1147m/z	M+H	C14H17N5O8	57.6	86.3	-0.64	Succinyladenosine	162.0771, 234.0594, 252.0726, 384.1143	384.115	384.115	3.44	POS	929637	888982	913949	910856	0.129256	VKGZCEJTCKHMRL-VWJPMABRSA-N	OC[C@H]1O[C@H]([C@H](O)[C@@H]1O)N1C=NC2=C(N[C@@H](CC(O)=O)C(O)=O)N=CN=C12	HMDB0000912	5867			20849086	4542-23-8	Nucleotides and derivatives	Purine nucleosides	S688825		level1
compound00030	0.85_163.0604m/z	M-H2O-H	C6H14O6	49.5	57.4	-4.61	Sorbitol	71.0127, 73.0284, 85.0284, 89.0234, 101.0234, 113.0236, 162.8386, 163.0025, 163.0390, 163.0604	163.061	163.06	0.85	NEG	13167.3	11404.1	12151.8	12241.1	0.00173709	FBPFZTCFMRRESA-JGWLITMVSA-N	OC[C@H](O)[C@@H](O)[C@H](O)[C@H](O)CO	HMDB0000247	143		C00794	5780	50-70-4	Carbohydrates and Glycosides	Carbohydrates	msmls-lot-230-01	HPLC≥98%	level1
compound00029	3.77_253.1183m/z	M+H	C12H16N2O4	50.6	51.2	0.23	Serylphenylalanine	140.0344, 166.0864, 190.0982, 197.1171, 207.1121, 218.0941, 235.1152, 235.1450, 236.1054, 252.1236	253.118	253.118	3.77	POS	48986.5	47953.5	50264.6	49068.2	0.0069631	PPQRSMGDOHLTBE-UWVGGRQHSA-N	N[C@@H](CO)C(=O)N[C@@H](CC1=CC=CC=C1)C(O)=O	HMDB0029046	23895			7009597	16875-28-8	Amino Acids, Peptides and derivatives	Peptides			level1
compound00028	9.49_351.0875m/z	M-H	C20H16O6	55.7	55.1	0.11	Semilicoisoflavone B	351.0873	351.087	351.087	9.49	NEG	109992	112450	112023	111488	0.0158209	LWZACZCRAUQSLH-UHFFFAOYSA-N	C1(O)C=C(O)C2C(=O)C(C3=CC(O)=C4OC(C)(C)C=CC4=C3)=COC=2C=1	HMDB0035184	47755	LMPK12050248		5481948	129280-33-7	Flavonoids	Isoflavones	DB0081	HPLC≥98%	level1
compound00027	6.10_438.1528n	M-H, M+FA-H	C21H26O10	65	68.2	0.48	Sec-O-Glucosylhamaudol	101.0234, 113.0234, 119.0340, 131.0338, 143.0343, 149.0451, 161.0443, 179.0554, 257.0819, 437.1446	483.151	483.151	6.1	NEG	1.19919e+06	1.31036e+06	1.22031e+06	1.24329e+06	0.176431	QVUPQEXKTXSMKX-JJDILSOYSA-N	CC1=CC(=O)C2=C(C3=C(C=C2O1)OC(C(C3)OC4C(C(C(C(O4)CO)O)O)O)(C)C)O		71727		C17484	10478277		Phenols	Monophenols	HY-N0398	HPLC≥98%	level1
compound00026	5.01_473.1664m/z	M+FA-H	C20H28O10	57.8	78.1	-0.07	Rosarin	135.0439, 149.0082, 149.0446, 161.0448, 179.0345, 293.0327, 293.0876, 311.0408, 427.1606, 473.1669	473.166	473.166	5.01	NEG	345293	344519	352361	347391	0.0492971	IEBFEMIXXHIISM-YZOUKVLTSA-N	OC[C@@H]1O[C@@H](OC[C@H]2O[C@@H](OC/C=C/c3ccccc3)[C@H](O)[C@@H](O)[C@@H]2O)[C@H](O)[C@H]1O						84954-93-8	Phenylpropanoids	Simple phenylpropanoids	HY-N0506	HPLC≥98%	level1
compound00025	4.50_377.1454m/z	M+H	C17H20N4O6	54.3	70	-0.33	Riboflavin	243.0878, 377.144	377.146	377.145	4.5	POS	94082	99205.6	100143	97810.2	0.0138799	AUNGANRZJHBGPY-SCRDCRAPSA-N	CC1=C(C)C=C2N(C[C@H](O)[C@H](O)[C@H](O)CO)C3=NC(=O)NC(=O)C3=NC2=C1	HMDB0000244	233		C00255	493570	83-88-5	Pteridines and derivatives		HY-B0964	HPLC≥98%	level1
compound00023	4.66_199.0601m/z	M+H	C9H10O5	56.9	82.5	-0.24	Syringic acid	95.0497, 105.0703, 123.0443, 140.0468, 155.0703, 181.0494	199.06	199.06	4.66	POS	128677	134306	123966	128983	0.0183036	JMSVCTWVEWCHDZ-UHFFFAOYSA-N	COC1=CC(=CC(OC)=C1O)C(O)=O	HMDB0002085	2256		C10833	10742	530-57-4	Organic acids and derivatives		HY-N0339	HPLC≥98%	level1
compound00022	5.68_475.1246m/z	M+FA-H	C22H22O9	58.5	63.5	0.03	Ononin	252.0424, 267.0663, 475.1252	475.125	475.125	5.68	NEG	5.20948e+06	4.77727e+06	5.10969e+06	5.03215e+06	0.714095	MGJLSBDCWOSMHL-FYKMYLNBSA-N	COc1ccc(-c2coc3cc(O[C@H]4O[C@H](CO)[C@@H](O)[C@@H](O)[C@H]4O)ccc3c2=O)cc1						486-62-4	Flavonoids	Isoflavones	HY-N0270	HPLC≥98%	level1
compound00021	4.94_547.1461m/z	M-H	C26H28O13	55.9	67.6	0.62	Chrysin 6-C-glucoside 8-C-arabinoside	119.0491, 135.0077, 153.0184, 255.066, 337.0717, 367.0823, 547.1458	547.146	547.146	4.94	NEG	915916	932952	963047	937305	0.13301	ZGVGUTOTMNVHSX-KGSNDJMASA-N	O=c1cc(-c2ccccc2)oc2c([C@H]3OC[C@@H](O)[C@@H](O)[C@@H]3O)c(O)c(C3O[C@@H](CO)[C@H](O)[C@@H](O)[C@@H]3O)c(O)c12						185145-34-0	Flavonoids	Flavones	DB0119	HPLC≥98%	level1
compound00004	5.36_462.1164n	M-H, M+FA-H	C22H22O11	51.9	68.2	0.46	Pratensein 7-O-glucopyranoside	121.0286, 226.4537, 283.0243, 284.0325, 299.0561, 461.1036	507.114	507.115	5.36	NEG	583242	590345	600490	591359	0.0839178	FGAAKLDKKBMYCB-RECXWPGBSA-N	O([C@H]1[C@H](O)[C@@H](O)[C@H](O)[C@@H](CO)O1)C1C=C(O)C2C(=O)C(C3C=C(O)C(OC)=CC=3)=COC=2C=1			LMPK12050259		16202157		Flavonoids	Isoflavones	ST20300210	HPLC≥95%	level1
compound00003	5.61_446.0849n	M-H, 2M-H	C21H18O11	60.1	94.7	0.07	Glychionide A	113.0232, 175.024, 269.0457, 445.0773	445.078	445.078	5.61	NEG	1.5897e+07	1.52742e+07	1.62379e+07	1.5803e+07	2.24255	MOFOLNOWFPVLGZ-BHWDSYMASA-N	C1(O[C@H]2[C@H](O)[C@@H](O)[C@H](O)[C@@H](C(=O)O)O2)=C(O)C2OC(C3C=CC=CC=3)=CC(=O)C=2C(O)=C1			LMPK12111319		11597485		Flavonoids	Flavones	DQ0162	HPLC≥99.5%	level1
compound00002	3.93_183.0293m/z	M-H	C8H8O5	55	68.4	-3.5	3-O-Methylgallic acid	123.0079, 124.0158, 139.039, 153.0057, 168.0057, 183.0039, 183.0287	183.03	183.029	3.93	NEG	32923	32554.9	34004.8	33160.9	0.00470575	KWCCUYSXAYTNKA-UHFFFAOYSA-N	COC1=CC(=CC(=C1O)O)C(=O)O				C05616	19829		Phenols	Polyphenols	HY-N2009	HPLC≥98%	level1
compound00079	12.34_278.2245n	M+H-H2O, M+H	C18H30O2	54.3	57	-0.3	11-Octadecen-9-ynoic acid	151.1480, 161.1324, 163.1477, 165.1634, 179.1791, 245.2260, 261.2209, 263.2369, 279.0938, 279.2318	279.232	279.232	12.34	POS	2702.29	3383.25	2570.07	2885.2	0.000409429	VENIIVIRETXKSV-UHFFFAOYSA-N	CCCCCCC=CC#CCCCCCCCC(O)=O	HMDB0255892				92809		Fatty Acyls	Fatty acid and derivatives	famls-lot-205-47	HPLC≥98%	level1
compound00031	5.00_173.0812m/z	M-H	C8H14O4	53	64.4	-4.05	Suberic acid	61.9872, 111.0805, 129.091, 130.0863, 152.996, 172.8301, 173.0811	173.082	173.081	5	NEG	38964.5	41855.5	40399.7	40406.6	0.00573396	TYFQFVWCELRYAO-UHFFFAOYSA-N	OC(CCCCCCC(=O)O)=O	HMDB0000893	4243	LMFA01170001	C08278	10457	505-48-6	Fatty Acyls	Fatty acid and derivatives	HY-W015300	HPLC≥98%	level1
compound00047	3.35_247.1288m/z	M+H	C10H18N2O5	67.6	71.2	-0.18	Aspartyl-Leucine	183.1134, 187.1081, 201.1231, 212.0923, 229.1191, 246.0850, 246.1961, 247.0688, 247.1034, 247.1296	247.129	247.129	3.35	POS	111931	103618	107473	107674	0.0152796	ZVDPYSVOZFINEE-UHFFFAOYSA-N	CC(C)CC(NC(=O)C(N)CC(O)=O)C(O)=O	HMDB0028757				332962		Amino Acids, Peptides and derivatives	Peptides			level1
compound00024	7.34_299.0560m/z	M-H	C16H12O6	61.3	91.7	-0.22	Pratensein	284.0329, 299.0556	299.056	299.056	7.34	NEG	189876	192906	190998	191260	0.0271411	FPIOBTBNRZPWJW-UHFFFAOYSA-N	C1(O)=CC2OC=C(C3=CC=C(OC)C(O)=C3)C(=O)C=2C(O)=C1	HMDB0030617	47772	LMPK12050265	C10520	5281803	2284-31-3	Flavonoids	Isoflavones	DH0269	HPLC≥98%	level1
compound00049	7.24_991.5133m/z	M+FA-H	C47H78O19	63.8	90.4	1.39	Astragaloside VI	945.5074, 991.5094	991.512	991.513	7.24	NEG	110114	102611	111399	108041	0.0153318	FLPVEPQEIRRVKG-SXCMWBRFSA-N	CC1(C(CCC23C1C(CC4C2(C3)CCC5(C4(CC(C5C6(CCC(O6)C(C)(C)O)C)O)C)C)OC7C(C(C(C(O7)CO)O)O)O)OC8C(C(C(CO8)O)O)OC9C(C(C(C(O9)CO)O)O)O)C				C17801	71448940		Terpenes	Triterpenes	HY-N6577	HPLC≥98%	level1
compound00077	5.89_265.1429m/z	M+H	C15H20O4	53.5	64.8	-2.04	(S)-Abscisic acid	163.0755, 181.0864, 201.1282, 205.1228, 209.0805, 219.1386, 229.1227, 247.1321, 265.1085, 265.1431	265.143	265.143	5.89	POS	35980.2	33920.1	35914.7	35271.7	0.00500528	JLIDBLDQVAYHNE-IBPUIESWSA-N	C1(=O)C=C(C)[C@](O)(/C=C/C(/C)=C/C(=O)O)C(C)(C)C1	HMDB0035140	45378	LMPR0103050001	C06082	5702609	21293-29-8	Organic acids and derivatives		S18005	HPLC≥98%	level1
compound00076	10.56_275.1651m/z	M-H	C17H24O3	64.8	71.5	-0.46	(1R,4E,9E,11S)-4,12,12-trimethyl-8-oxobicyclo[9.1.0]dodeca-4,9-dien-2-yl acetate	231.1756, 275.1655	275.165	275.165	10.56	NEG	6457.9	6751.45	5824.02	6344.46	0.00090032	BESWSXOVDJDSKQ-BYYKKUBMSA-N	[C@@H]12C(C/C(=C/CCC(=O)/C=C/[C@@H]1C2(C)C)/C)OC(=O)C						1350083-66-7	Others		/	HPLC≥98%	level1
compound00075	2.65_201.1239m/z	M-H	C9H18N2O3	53.8	54.9	-2.61	Alanyleucine	61.9873, 113.0598, 116.928, 130.0864, 139.0394, 157.1338, 201.0396, 201.1241	201.125	201.124	2.65	NEG	5816.01	5873.6	6071.19	5920.27	0.000840125	RDIKFPRVLJLMER-BQBZGAKWSA-N	CC(C)C[C@H](NC(=O)[C@H](C)N)C(O)=O	HMDB0028691	44268			96801	3303-34-2	Amino Acids, Peptides and derivatives	Peptides	HY-W040088	HPLC≥98%	level1
compound00074	5.12_519.1876m/z	M-H	C26H32O11	57.5	64.7	0.78	Pinoresinol 4-O-beta-D-glucopyranoside	59.0129, 89.0233, 136.0159, 151.0393, 179.0567, 357.1345, 519.1107, 519.1928	519.187	519.188	5.12	NEG	103411	101476	106600	103829	0.014734	QLJNETOQFQXTLI-ZXMSAYDFSA-N	COc1cc([C@H]2OC[C@H]3[C@H]2CO[C@H]3c2ccc(O[C@H]3O[C@H](CO)[C@@H](O)[C@@H](O)[C@H]3O)c(OC)c2)ccc1O						69251-96-3	Phenylpropanoids	Lignans	HY-N2168	HPLC≥98%	level1
compound00048	4.03_281.1131m/z	M+H	C13H16N2O5	53.2	67.1	-0.38	Aspartylphenylalanine	222.1121, 235.1076, 246.0755, 262.1455, 263.1039, 280.0872, 280.1211, 280.1543, 280.2003, 281.1112	281.113	281.113	4.03	POS	39687.5	44569.2	45930.4	43395.7	0.00615814	YZQCXOFQZKCETR-UWVGGRQHSA-N	N[C@@H](CC(O)=O)C(=O)N[C@@H](CC1=CC=CC=C1)C(O)=O	HMDB0000706	64957			93078	13433-09-5	Amino Acids, Peptides and derivatives	Peptides	421669-100MG		level1
compound00072	2.91_247.1288m/z	M+H	C10H18N2O5	45.9	70.2	-0.37	Aspartyl-Isoleucine	187.1079, 200.1392, 201.1234, 212.0917, 221.1042, 224.9274, 229.1186, 245.1643, 246.1089, 247.1302	247.129	247.129	2.91	POS	51013.4	45795.2	51858.4	49555.6	0.00703227	BSWHERGFUNMWGS-UHFFFAOYSA-N	CCC(C)C(NC(=O)C(N)CC(O)=O)C(O)=O	HMDB0028756				21845165		Amino Acids, Peptides and derivatives	Peptides	BBF-04937		level1
compound00071	5.04_631.1674m/z	M-H	C30H32O15	56.1	65.6	0.9	Galloylpaeoniflorin	169.0134, 313.057, 613.1558, 631.1672	631.167	631.167	5.04	NEG	3.11804e+06	3.19779e+06	3.2747e+06	3.19684e+06	0.453653	KLFIUQCKSSAFFU-YTEYSKRWSA-N	C[C@@]12C[C@@]3(O)OC(O1)[C@]1(COC(=O)c4ccccc4)[C@H]3C[C@]21O[C@@H]1O[C@H](COC(=O)c2cc(O)c(O)c(O)c2)[C@@H](O)[C@H](O)[C@H]1O						122965-41-7	Terpenes	Monoterpenes	HY-N5048	HPLC≥98%	level1
compound00070	1.96_170.0208n	M-H, 2M-H	C7H6O5	55.6	79.2	-4.45	Gallic acid	125.0234, 169.0137	169.014	169.013	1.96	NEG	5.0304e+06	5.14513e+06	5.13317e+06	5.1029e+06	0.724136	LNTHITQWFMADLM-UHFFFAOYSA-N	OC(=O)C1=CC(O)=C(O)C(O)=C1	HMDB0005807	3295		C01424	370	149-91-7	Phenols	Polyphenols	HY-N0523	HPLC≥98%	level1
compound00069	4.79_623.1984m/z	M-H	C29H36O15	52	50.6	0.38	Forsythoside H	161.0235, 623.1991	623.198	623.198	4.79	NEG	696294	673714	699824	689944	0.0979077	GDGZMMDZJVKXTP-HBIAPIBXSA-N	C[C@@H]1O[C@@H](OC[C@H]2O[C@@H](OCCc3ccc(O)c(O)c3)[C@H](OC(=O)/C=C/c3ccc(O)c(O)c3)[C@@H](O)[C@@H]2O)[C@H](O)[C@H](O)[C@H]1O						1178974-85-0	Carbohydrates and Glycosides	Glycosides	B24071-5mg	HPLC≥98%	level1
compound00068	4.75_177.0546m/z	M+H-H2O	C10H10O4	58.5	85.6	0.04	Ferulic acid	117.0337, 145.0284, 149.0597, 177.0546	177.055	177.055	4.75	POS	337359	341263	324675	334433	0.0474582	KSEBMYQBYZTDHS-HWKANZROSA-N	COC1=C(O)C=CC(\C=C\C(O)=O)=C1	HMDB0000954	4156		C01494	445858	537-98-4	Organic acids and derivatives		msmls-lot-230-01	HPLC≥98%	level1
compound00067	4.29_289.0719m/z	M-H	C15H14O6	58.4	86.3	0.41	Epicatechin	109.0285, 125.0232, 203.0705, 205.049, 245.0815, 289.0719	289.072	289.072	4.29	NEG	139371	147569	136858	141266	0.0200466	PFTAWBLQPZVEMU-UKRRQHHQSA-N	C1(O)C=C2O[C@H](C3=CC=C(O)C(O)=C3)[C@H](O)CC2=C(O)C=1	HMDB0001871	3420	LMPK12020003	C09727	72276	490-46-0	Flavonoids	Flavanols	HY-N0001	HPLC≥98%	level1
compound00066	7.98_267.0662m/z	M-H	C16H12O4	62.1	91.6	-0.2	Dalbergin	252.0427, 267.0666	267.066	267.066	7.98	NEG	1.2944e+06	1.31687e+06	1.30414e+06	1.30514e+06	0.185207	AZELSOYQOIUPBZ-UHFFFAOYSA-N	C12C=C(OC)C(O)=CC=1C(C1C=CC=CC=1)=CC(=O)O2	HMDB0303925	48365	LMPK12100003	C10414	442768		Phenylpropanoids	Coumarins	HY-N8347	HPLC≥98%	level1
compound00065	0.79_130.0863m/z	M+H	C6H11NO2	52.2	56.4	0.7	D-Pipecolic acid	84.045, 84.0814, 88.9532, 89.9403, 130.0653, 130.0863	130.086	130.086	0.79	POS	49342.1	50546.9	60030	53306.3	0.00756452	HXEACLLIILLPRG-RXMQYKEDSA-N	OC(=O)[C@H]1CCCCN1	HMDB0005960	58337			736316	1723-00-8	Amino Acids, Peptides and derivatives	Amino Acids	HY-Y0181	HPLC≥98%	level1
compound00064	0.95_191.0554m/z	M-H2O-H	C7H14O7	58.4	96.2	-3.6	D-altrofurano-heptulose-3	85.0284, 87.0076, 111.0078, 129.0178, 191.0191, 191.0554	191.056	191.055	0.95	NEG	897295	921172	845224	887897	0.125999	NSQDEHXIGIPNHO-GKHCUFPYSA-N	OC[C@H]1O[C@@](O)([C@H](O)CO)[C@H](O)[C@@H]1O						25545-06-6	Carbohydrates and Glycosides	Carbohydrates	DJ0358	HPLC≥98%	level1
compound00073	0.86_182.0784n	M-H, M+FA-H	C6H14O6	61.3	66.2	-3.54	Allitol	96.9591, 96.9685, 101.0234, 113.0234, 119.0339, 131.0341, 152.9167, 163.0607, 180.9116, 181.0713	181.072	181.071	0.86	NEG	1.25518e+06	1.23435e+06	1.19492e+06	1.22815e+06	0.174283	FBPFZTCFMRRESA-FBXFSONDSA-N	OCC(O)C(O)C(O)C(O)CO				C00794	5780	50-70-4	Carbohydrates and Glycosides	Carbohydrates	HY-N2840	HPLC≥98%	level1
compound00062	4.28_353.0879m/z	M-H	C16H18O9	56.9	72.6	0.35	Cryptochlorogenic acid	135.0438, 173.045, 179.0342, 191.0555, 353.0908	353.088	353.088	4.28	NEG	810036	851435	830362	830611	0.117869	GYFFKZTYYAFCTR-AVXJPILUSA-N	C1C(C(C(CC1(C(=O)O)O)O)OC(=O)C=CC2=CC(=C(C=C2)O)O)O	HMDB0030653	87120			9798666	905-99-7	Phenylpropanoids	Simple phenylpropanoids	HY-N0787	HPLC≥98%	level1
compound00063	1.24_328.0451m/z	M-H	C10H12N5O6P	57.6	51.7	-0.47	Cyclic AMP	134.0462, 328.0452	328.045	328.045	1.24	NEG	85990.6	88856.5	87518	87455.1	0.0124105	IVOMOUWHDPKRLL-KQYNXXCUSA-N	[H][C@@]12COP(O)(=O)O[C@@]1([H])[C@@H](O)[C@@H](O2)N1C=NC2=C1N=CN=C2N	HMDB0000058	92		C00575	6076	60-92-4	Nucleotides and derivatives	Purine nucleosides	HY-B1511	HPLC≥98%	level1
compound00053	6.63_584.1900n	M-H, M+FA-H	C30H32O12	56.2	57	0.99	Benzoylalbiflorin	121.0285, 165.0549, 431.1349, 553.1714, 583.178	629.188	629.188	6.63	NEG	3.25532e+06	3.30641e+06	3.39977e+06	3.3205e+06	0.471201	ZHQGREQIJCCKHT-YWOOIFBKSA-N	C[C@@]12C[C@H](O)C3CC1(O[C@H]1O[C@@H](COC(=O)c4ccccc4)[C@H](O)[C@@H](O)[C@@H]1O)C3(COC(=O)c1ccccc1)C(=O)O2						184103-78-4	Carbohydrates and Glycosides	Glycosides	DB0339	HPLC≥98%	level1
compound00052	2.37_107.0495m/z	M+H	C7H6O	51	60	3.1	Benzaldehyde	79.0549, 91.0549, 95.0496, 105.0704, 107.0496	107.049	107.049	2.37	POS	15268	15961.5	16066.6	15765.4	0.00223721	HUMNYLRZRPPJDN-UHFFFAOYSA-N	O=CC1=CC=CC=C1	HMDB0006115	58358		C00261	240	100-52-7	Others		RMT10550	HPLC≥98%	level1
compound00051	5.51_187.0970m/z	M-H	C9H16O4	56.9	79.4	-3.13	Azelaic acid	125.0962, 143.1071, 187.0971	187.098	187.097	5.51	NEG	648067	658996	640730	649264	0.0921349	BDJRBEYXGGNYIS-UHFFFAOYSA-N	C(CCCCCCCC(=O)O)(=O)O	HMDB0000784	5750	LMFA01170054	C08261	2266	123-99-9	Fatty Acyls	Fatty acid and derivatives	HY-B0704	HPLC≥98%	level1
compound00054	6.18_336.1227m/z	M+	C20H18NO4+	59.4	96.6	-2.77	Berberine	292.0969, 320.0917, 321.0994, 336.1229	336.124	336.123	6.18	POS	3.35749e+06	3.52482e+06	3.61853e+06	3.50028e+06	0.496713	YBHILYKTIRIUTE-UHFFFAOYSA-N	COC1=CC=C2C=C3C4=CC5=C(OCO5)C=C4CC[N+]3=CC2=C1OC	HMDB0003409	3471		C00757	2353	2086-83-1	Alkaloids		HY-17577	HPLC≥98%	level1
compound00055	3.82_311.0410m/z	M-H	C13H12O9	55.7	77.6	0.39	Caftaric acid	87.0079, 135.0442, 149.0083, 179.0343	311.041	311.041	3.82	NEG	204389	202620	218627	208545	0.029594	SWGKAHCIOQPKFW-JTNORFRNSA-N	O[C@H]([C@@H](OC(=O)\C=C\C1=CC(O)=C(O)C=C1)C(O)=O)C(O)=O	HMDB0013680	85252			6440397	67879-58-7	Phenylpropanoids	Simple phenylpropanoids	HY-N0321	HPLC≥98%	level1
compound00056	9.07_373.0928m/z	M-H	C19H18O8	60	88.3	-0.18	Casticin	328.0223, 343.0459, 358.0694, 373.0926	373.093	373.093	9.07	NEG	447111	462483	437418	449004	0.0637167	PJQLSMYMOKWUJG-UHFFFAOYSA-N	C1(OC)=CC2OC(C3C=C(O)C(OC)=CC=3)=C(OC)C(=O)C=2C(O)=C1OC	HMDB0030660	51422	LMPK12113010		5315263	479-91-4	Flavonoids	Flavonols	HY-N0516	HPLC≥98%	level1
compound00050	3.99_493.2293m/z	M+FA-H	C21H36O10	59.9	93.2	0.58	Atractyloside A	59.0128, 71.0128, 89.0233, 101.0231, 447.2234, 493.2315	493.229	493.229	3.99	NEG	272814	261323	277064	270400	0.0383716	QNBLVYVBWDIWDM-BSLJOXIBSA-N	CC1(C2CC(CCC(C2CC1=O)(CO)O)C(C)(C)OC3C(C(C(C(O3)CO)O)O)O)O				C17858	71307451		Terpenes	Sesquiterpenes	HY-N0237	HPLC≥98%	level1
compound00057	7.65_359.0773m/z	M-H	C18H16O8	58.9	79	0.21	Chrysosplenol D	226.1174, 254.9859, 274.9919, 314.0075, 329.0305, 344.0538, 358.9974, 359.0772	359.077	359.077	7.65	NEG	19476.3	19096.7	19873.7	19482.2	0.00276466	BYWLLSQTJBXAPV-UHFFFAOYSA-N	C1(OC)=CC2OC(C3C=C(O)C(O)=CC=3)=C(OC)C(=O)C=2C(O)=C1OC	HMDB0130258	51410	LMPK12112998	C04552	5280699		Flavonoids	Flavonols	HY-N6007	HPLC≥98%	level1
compound00058	4.66_513.1614m/z	M+FA-H	C22H28O11	59.3	85.3	0.11	Cimifugin 4'-O-beta-D-glucopyranoside	467.156, 513.1611	513.161	513.161	4.66	NEG	3.38784e+06	3.53367e+06	3.50933e+06	3.47695e+06	0.493402	XATAXBHNGRMKLI-OOBAEQHESA-N	COc1c2c(cc3oc(CO)cc(=O)c13)O[C@H](C(C)(C)O[C@@H]1O[C@H](CO)[C@@H](O)[C@H](O)[C@H]1O)C2						1632110-81-6	Carbohydrates and Glycosides	Glycosides	DS0120	HPLC≥98%	level1
compound00059	7.14_329.0667m/z	M-H	C17H14O7	62.4	51.9	-0.02	Cirsiliol	171.1019, 183.1379, 193.1220, 211.1333, 229.1456, 299.0195, 311.2247, 314.0432, 328.2210, 329.0667	329.067	329.067	7.14	NEG	153786	153037	155575	154133	0.0218725	IMEYGBIXGJLUIS-UHFFFAOYSA-N	C1(OC)=CC2OC(C3C=CC(O)=C(O)C=3)=CC(=O)C=2C(O)=C1OC	HMDB0250275	49652	LMPK12111227	C10033	160237		Flavonoids	Flavones	HY-110399	HPLC≥98%	level1
compound00060	1.24_191.0191m/z	M-H	C6H8O7	59.1	97.1	-3.39	Citric acid	85.0284, 87.0077, 111.0077, 129.0183, 191.0191	191.02	191.019	1.24	NEG	5.35048e+07	5.32852e+07	5.12319e+07	5.2674e+07	7.47479	KRKNYBCHXYNGOX-UHFFFAOYSA-N	OC(=O)CC(O)(CC(O)=O)C(O)=O	HMDB0000094	124		C00158	311	77-92-9	Organic acids and derivatives		HY-N1428	HPLC≥98%	level1
compound00061	1.01_131.0696n	M+H-H2O, M+H	C4H9N3O2	53.4	71.4	0.72	Creatine	72.9379, 86.0719, 90.9483, 114.0665	132.077	132.077	1.01	POS	75073.6	84111.9	74336.7	77840.7	0.0110461	CVSVTCORWBXHQV-UHFFFAOYSA-N	CN(CC(O)=O)C(N)=N	HMDB0000064	7		C00300	586	57-00-1	Organic acids and derivatives		HY-W010388	HPLC≥98%	level1
compound00682	7.05_161.0596m/z	M+H-H2O	C10H10O3	42.4	0	-0.48	2-Methoxycinnamic acid	105.0703, 117.0702, 118.0417, 133.0285, 146.0363, 161.0596	161.06	161.06	7.05	POS	263997	263047	263698	263581	0.0374038	FEGVSPGUHMGGBO-VOTSOKGWSA-N	[H]\C(=C(\[H])C1=CC=CC=C1OC)C(O)=O	HMDB0302514	43849			734154		Phenylpropanoids	Simple phenylpropanoids	HY-N1386	HPLC≥98%	level2
compound00684	9.44_179.1067m/z	M+H	C11H14O2	57.6	0	0.06	2-Phenylethyl propionate	137.0959, 151.0751, 151.1117, 155.9747, 161.0593, 161.0957, 161.1324, 179.0340, 179.0643, 179.1066	179.107	179.107	9.44	POS	10494.7	11356.4	12411.1	11420.7	0.00162068	HVGZQCSMLUDISR-UHFFFAOYSA-N	CCC(=O)OCCC1=CC=CC=C1	HMDB0035013	90373			31225	122-70-3					level2
compound00685	2.37_100.0761m/z	M+H	C5H9NO	40	0	4.12	2-Piperidone	56.0502, 88.0048, 100.0762	100.076	100.076	2.37	POS	35278.7	37467.7	34885.9	35877.4	0.00509125	XUWHAWMETYGRKB-UHFFFAOYSA-N	O=C1CCCCN1	HMDB0011749	62467			12665	675-20-7	Alkaloids		HY-W042193	HPLC≥98%	level2
compound00686	9.74_486.3342n	M+H, M+Na, M+H-H2O	C30H46O5	66.7	62.4	-0.63	21-o-acetyl toosendantriol	293.2262, 311.2367, 451.3202, 469.3313	469.331	469.331	9.74	POS	170162	174885	183550	176199	0.0250039	UWFIRUJNGDWGRV-UHFFFAOYSA-N	CC1(C2CC(C3(C(C2(CCC1=O)C)CCC4(C3=CCC4C5CC(OC5O)C6C(O6)(C)C)C)C)O)C					100968230						level2
compound00687	8.38_647.3787m/z	M+H-H2O	C36H56O11	53.4	56.6	-0.37	28-o-β-d-glucopyranosyl-2α-3β-dihydroxy-olean-12-ene-24,28-dioicacid	453.336, 647.3792	647.379	647.379	8.38	POS	1.55292e+06	1.58311e+06	1.61071e+06	1.58225e+06	0.224531	GROAMHGOGCOGOE-UHFFFAOYSA-N	CC1(CCC2(CCC3(C(=CCC4C3(CCC5C4(CC(C(C5(C)C(=O)O)O)O)C)C)C2C1)C)C(=O)OC6C(C(C(C(O6)CO)O)O)O)C											level2
compound00688	8.41_411.0839m/z	M+K	C20H20O7	52.3	0	-0.56	3',4',5',5,7-Pentamethoxyflavone		411.084	411.084	8.41	POS	11819.9	10799.4	10040.7	10886.7	0.00154489	GIKVSFNAEBQLGB-UHFFFAOYSA-N	C1(OC)=CC2OC(C3C=C(OC)C(OC)=C(OC)C=3)=CC(=O)C=2C(OC)=C1	HMDB0246928	49502	LMPK12111076		493376		Flavonoids	Flavones	HY-N7029	HPLC≥98%	level2
compound00683	11.02_243.1964m/z	M+FA-H	C13H26O	52.4	0	-1.08	2-Methyldodecan-5-one	59.0128, 242.985, 243.1966	243.197	243.196	11.02	NEG	6395.42	6365.04	6501.31	6420.59	0.000911124	SMRKAPSTEFVTEH-UHFFFAOYSA-N	CCCCCCCC(=O)CCC(C)C											level2
compound00689	7.85_389.1227m/z	M+H	C20H20O8	45.6	0	-0.98	3'-Demethylnobiletin	359.0757, 374.1005, 389.123	389.123	389.123	7.85	POS	64326.9	72245.4	60420.5	65664.3	0.00931819	XFYYZBJXMSDKCV-UHFFFAOYSA-N	C1(OC)=C(OC)C2OC(C3C=C(O)C(OC)=CC=3)=CC(=O)C=2C(OC)=C1OC	HMDB0029545	49900	LMPK12111478		183466	112448-39-2	Flavonoids	Flavones	HY-N4127	HPLC≥98%	level2
compound00693	5.62_915.1581m/z	M+H	C44H34O22	55.8	83.5	-3.63	3,3'-Digalloylprodelphinidin B2	293.0421, 469.0743	915.162	915.158	5.62	POS	326866	312679	351967	330504	0.0469007	OBAZBWUNTJYECH-UHFFFAOYSA-N	OC1=CC(O)=C2C(C(OC(=O)C3=CC(O)=C(O)C(O)=C3)C(OC2=C1)C1=CC(O)=C(O)C(O)=C1)C1=C(O)C=C(O)C2=C1OC(C(C2)OC(=O)C1=CC(O)=C(O)C(O)=C1)C1=CC(O)=C(O)C(O)=C1	HMDB0037649	92489			13270041	86588-89-8					level2
compound00691	10.10_319.1174m/z	M+H	C17H18O6	48.5	0	-0.59	3'-O-Acetylhamaudol	217.0495, 259.0963, 318.3271, 319.1177	319.118	319.117	10.1	POS	106026	114347	109977	110117	0.0156263	ZHMBJOBSCRAOAO-UHFFFAOYSA-N	CC(=O)OC1Cc2c(cc3oc(C)cc(=O)c3c2O)OC1(C)C						30358-88-4	Flavonoids	Flavones	HY-N6892	HPLC≥98%	level2
compound00692	4.94_492.0904n	M-H2O-H, M+FA-H	C22H20O13	44.6	0.138	0.11	3,3'-Di-O-methylellagic acid 4'-glucoside	135.0443, 149.0082, 149.0449, 161.0448, 179.0344, 219.0305, 293.0327, 293.0882, 311.0408, 427.1606	473.073	473.073	4.94	NEG	424625	412174	424555	420452	0.0596649	PNYQFRZBMVRYFC-CGWYSGAGSA-N	O=C1OC=2C(OC)=C(OC3OC(CO)C(O)C(O)C3O)C=C4C(=O)OC5=C(OC)C(O)=CC1=C5C24							Phenylpropanoids	Coumarins	DE0021-0005	HPLC≥98%	level2
compound00694	10.58_200.2008m/z	M+NH4	C12H22O	54.7	0	-0.33	3,3-Diethyl-4,5-dimethyl-4-hexen-2-one	88.0763, 200.201	200.201	200.201	10.58	POS	19192	19364.5	19539.3	19365.2	0.00274806	DDDLGRSAXDMACD-UHFFFAOYSA-N	CCC(CC)(C(=C(C)C)C)C(=O)C					549557						level2
compound00695	2.00_347.0983m/z	M+FA-H	C13H18O8	53.9	48.8	-0.18	3,4-Dihydroxybenzyl alcohol-4-glucoside	257.0074, 279.1081, 301.0877, 301.0933, 328.9930, 346.1622, 346.9500, 347.0034, 347.0218, 347.0970	347.098	347.098	2	NEG	84736.6	86068.3	87231.9	86012.3	0.0122057	AWHHJEGHYHOVRN-UHFFFAOYSA-N	C1=CC(=C(C=C1CO)O)OC2C(C(C(C(O2)CO)O)O)O											level2
compound00696	5.96_191.0703m/z	M+H-H2O	C11H12O4	43	0	0.24	3,4-Dimethoxycinnamic acid		191.07	191.07	5.96	POS	8160.47	7578.16	7316.08	7684.9	0.00109054	HJBWJAPEBGSQPR-GQCTYLIASA-N	COC1=C(OC)C=C(\C=C\C(O)=O)C=C1	HMDB0034315	43817			717531	14737-89-4	Phenylpropanoids	Simple phenylpropanoids	HY-N1778	HPLC≥98%	level2
compound00697	5.56_195.1016m/z	M+H	C11H14O3	40.5	0	0.2	3,4-Dimethoxycinnamyl alcohol	163.0753, 166.0854, 167.0703, 177.0548, 177.0904, 177.1273, 177.1636, 194.0822, 195.0645, 195.1001	195.102	195.102	5.56	POS	22233.1	24936.2	20128.6	22432.7	0.00318334	OYICGYUCCHVYRR-ONEGZZNKSA-N	COc1ccc(/C=C/CO)cc1OC						40918-90-9	Phenylpropanoids	Simple phenylpropanoids	DD0317	HPLC≥98%	level2
compound00698	6.09_191.0344m/z	M-H	C10H8O4	44.5	24	-3.24	3,4-Methylenedioxycinnamic acid	61.9873, 85.0284, 87.0077, 102.9477, 111.0078, 146.9379, 170.9875, 190.947, 191.0344	191.035	191.034	6.09	NEG	15825.7	17329.8	16639.5	16598.3	0.00235541	QFQYZMGOKIROEC-DUXPYHPUSA-N	C1OC2=C(O1)C=C(C=C2)C=CC(=O)O		72014		C18077	643181		Phenylpropanoids	Simple phenylpropanoids	HY-W068783	HPLC≥98%	level2
compound00699	4.51_195.0657m/z	M-H2O-H	C10H14O5	40	0	-2.82	3,4-O-Isopropylidene-shikimic acid		195.066	195.066	4.51	NEG	18946.6	18710.8	19061	18906.1	0.00268291	PILATNHSTHZMCA-UHFFFAOYSA-N	CC1(C)OC2C=C(C(=O)O)CC(O)C2O1						183075-03-8	Carboxylic acid and derivatives		HY-N1782	HPLC≥98%	level2
compound00700	9.47_432.1417n	M+H, M+K, M+Na	C22H24O9	59.3	0	-0.74	3,5,6,7,8,3',4'-Heptemthoxyflavone	403.1021, 433.1491	433.149	433.149	9.47	POS	2.79887e+06	2.75702e+06	2.67015e+06	2.74201e+06	0.38911	SSXJHQZOHUYEGD-UHFFFAOYSA-N	C1(OC)=C(OC)C2OC(C3C=C(OC)C(OC)=CC=3)=C(OC)C(=O)C=2C(OC)=C1OC	HMDB0037689	51757	LMPK12113345		150893	1178-24-1	Flavonoids	Flavones	HY-N2038	HPLC≥98%	level2
compound00681	5.10_153.0546m/z	M+H	C8H8O3	41	0	-0.01	2-Methoxybenzoic acid	129.9790, 134.0603, 135.0441, 135.0805, 135.1172, 136.0757, 152.0166, 152.0707, 153.0183, 153.0547	153.055	153.055	5.1	POS	83705.1	86197	89479.2	86460.4	0.0122693	ILUJQPXNXACGAN-UHFFFAOYSA-N	COC1=CC=CC=C1C(O)=O	HMDB0032604	88559			11370	579-75-9	Carboxylic acid and derivatives		HY-N1393	HPLC≥98%	level2
compound00701	9.57_257.1511m/z	M+Na	C15H22O2	58.2	0	-0.53	3,5-Di-tert-butyl-4-hydroxybenzaldehyde	57.0706, 71.0861, 144.1752, 256.2995, 257.0833, 257.1515	257.151	257.151	9.57	POS	29701.9	32490.1	34820.7	32337.6	0.00458892	DOZRDZLFLOODMB-UHFFFAOYSA-N	CC(C)(C)C1=CC(C=O)=CC(=C1O)C(C)(C)C	HMDB0240643	329535			73219	1620-98-0					level2
compound00702	8.50_249.1494m/z	M-H2O-H	C15H24O4	55.7	0	-0.86	2-[4-methyl-2-oxo-3-(3-oxobutyl)cyclohexyl]propyl formate	182.9875, 188.9959, 205.0861, 205.1589, 209.0027, 228.9885, 229.0112, 248.9743, 248.9967, 249.1497	249.15	249.149	8.5	NEG	3568.07	3527.43	4357.12	3817.54	0.000541734	PHOZAQZIHUYNHM-UHFFFAOYSA-N	CC1CCC(C(=O)C1CCC(=O)C)C(C)COC=O											level2
compound00690	8.54_253.0868m/z	M-H2O-H	C16H16O4	42.8	0	-0.85	3'-Hydroxypterostilbene		253.087	253.087	8.54	NEG	3409.06	3066.25	2579.53	3018.28	0.000428314	UQRBFXIUUDJHSN-ONEGZZNKSA-N	COc1cc(/C=C/c2ccc(O)c(O)c2)cc(OC)c1						475231-21-1	Phenylpropanoids	Stilbenoids	HY-N6002	HPLC≥98%	level2
compound00680	12.36_271.2280m/z	M-H	C16H32O3	63.6	93.7	0.43	2-Hydroxypalmitic acid	225.222, 271.2279	271.228	271.228	12.36	NEG	3950.17	6239.73	5333.78	5174.56	0.000734304	JGHSBPIZNUXPLA-UHFFFAOYSA-N	C(CCCCCCCCCCCCC)C(O)C(=O)O		34495	LMFA01050047		92836	764-67-0					level2
compound00669	9.66_207.1744m/z	M+H	C14H22O	51.7	0	0.43	(1R,2S,5S,6S,10R)-3-propan-2-yltricyclo[4.3.1.12,5]undec-3-en-10-ol		207.174	207.174	9.66	POS	8332.9	7623.69	8043.07	7999.89	0.00113524	LMGUWOKULYXROK-QJRXBVQLSA-N	CC(C)C1=C[C@@H]2C[C@H]1[C@H]3CCC[C@@H]2[C@H]3O											level2
compound00678	4.38_195.0293m/z	M+FA-H	C8H6O3	41.7	11.2	-3.94	2-Carboxybenzaldehyde	109.0286, 122.0363, 122.0600, 123.0443, 130.9915, 136.0523, 151.0391, 166.0503, 194.0453, 195.0302	195.03	195.029	4.38	NEG	24898.7	25629.8	27313.2	25947.2	0.00368208	DYNFCHNNOHNJFG-UHFFFAOYSA-N	C1=CC=C(C(=C1)C=O)C(=O)O		65893		C03057	8406	119-67-5	Others		HY-Y1771	HPLC≥98%	level2
compound00656	8.56_309.1132m/z	M-H	C19H18O4	53.3	0	-0.12	1,7-bis(4-hydroxyphenyl)hept-1-ene-3,5-dione		309.113	309.113	8.56	NEG	11687.2	10582.1	11347.6	11205.7	0.00159016	AWUBJLRYWHOLFW-UHFFFAOYSA-N	C1=CC(=CC=C1CCC(=O)CC(=O)C=CC2=CC=C(C=C2)O)O					9796708						level2
compound00703	8.32_265.1445m/z	M+FA-H	C14H20O2	54.4	62.2	-0.24	2-[(2-Phenylcyclohexyl)oxy]ethanol	203.1437, 216.9893, 221.1544, 244.9822, 264.9889, 265.1449	265.144	265.144	8.32	NEG	50429.6	49023	49665.7	49706.1	0.00705363	QZOQCWFGFMUAMB-UHFFFAOYSA-N	C1CCC(C(C1)C2=CC=CC=C2)OCCO											level2
compound00657	9.11_255.0661m/z	M-H	C15H12O4	50.6	0	-0.58	1,7-dimethoxyxanthone	214.9929, 235.0, 254.9827, 255.0659	255.066	255.066	9.11	NEG	9724.07	10877.9	11179.2	10593.7	0.00150332	BFDXHXPAVMQXHZ-UHFFFAOYSA-N	COC1=CC2=C(C=C1)OC3=C(C2=O)C(=CC=C3)OC					15267570						level2
compound00658	4.10_188.0347m/z	M-H	C10H7NO3	55.3	72	-3.14	1-Hydroxyisoquinoline-4-carboxylic acid	109.0287, 125.0965, 129.0547, 141.8673, 144.0446, 144.9587, 159.8788, 159.8926, 187.0976, 188.0346	188.035	188.035	4.1	NEG	2278.84	3825.51	2295.34	2799.9	0.000397324	IMEDZEDITFIMAK-UHFFFAOYSA-N	C1=CC=C2C(=C1)C(=CNC2=O)C(=O)O					643161						level2
compound00659	3.76_407.1559m/z	M+FA-H	C16H26O9	56.7	86.5	0.06	1-o-β-d-glucopyranosylamplexin	61.9875, 71.0127, 89.0237, 361.151, 407.0579, 407.1567	407.156	407.156	3.76	NEG	37409.7	37074.5	38299.1	37594.4	0.0053349	ISPPLOMGZOFTJR-UHFFFAOYSA-N	C=CC(COC1C(C(C(C(O1)CO)O)O)O)C2CCOC(=O)C2CO											level2
compound00660	8.53_199.1334m/z	M+FA-H	C10H18O	54.7	0	-3.65	1-Terpineol	132.9886, 141.1272, 153.1275, 155.1433, 178.9921, 181.1232, 198.9811, 199.0000, 199.0976, 199.1333	199.134	199.133	8.53	NEG	26090.2	24769.6	25757	25538.9	0.00362414	XJWZDXFFNOMMTD-UHFFFAOYSA-N	CC(C)C1=CCC(C)(O)CC1	HMDB0038025	92800			11468						level2
compound00661	9.31_365.1969m/z	M+FA-H	C19H28O4	55.3	46.1	-0.12	10beta-Hydroxy-6beta-isobutyrylfuranoeremophilane	83.0492, 111.0442, 127.0392, 233.1538, 237.1489, 303.1964, 364.9995, 365.1965	365.197	365.197	9.31	NEG	73989.6	73007.1	75018.8	74005.2	0.0105018	WWBNAQLGGJMUOJ-BIGGFVEDSA-N	CC1CCCC2(C1(C(C3=C(C2)OC=C3C)OC(=O)C(C)C)C)O		67884		C09685	442377	60410-89-1					level2
compound00662	9.56_309.1708m/z	M+FA-H	C16H24O3	51.6	29	0.19	10β-hydroxy-6β-methoxy-furanoeremophilane	221.1543, 224.9944, 240.9890, 241.1805, 265.1825, 268.9837, 288.9917, 291.1968, 308.9961, 309.1709	309.171	309.171	9.56	NEG	20179.9	20556.5	20194.5	20310.3	0.00288217	SIYTYNVDUNLHNR-UHFFFAOYSA-N	CC1CCCC2(C1(C(C3=C(C2)OC=C3C)OC)C)O											level2
compound00663	8.48_250.1568n	M+Na, M+K	C15H22O3	57.3	0	-0.33	11α,13-dihydroxanthalongin	273.1459	273.146	273.146	8.48	POS	5344.75	6275.56	6088.95	5903.09	0.000837687	KVWUOMNJFDNWQM-UHFFFAOYSA-N	CC1CC2C(CC=C1CCC(=O)C)C(C(=O)O2)C											level2
compound00664	4.65_319.1173m/z	M+H	C17H18O6	64.2	55.7	-0.85	(3R,4S)-3-(4-hydroxy-3-methoxy-benzyl)chroman-3,4,7-triol	105.0339, 133.065, 151.0754, 197.0807	319.118	319.117	4.65	POS	388086	388232	349573	375297	0.0532571	JIJQATZAZOPDCS-DLBZAZTESA-N	COC1=C(C=CC(=C1)C[C@]2(COC3=C([C@@H]2O)C=CC(=C3)O)O)O											level2
compound00679	5.21_261.1344m/z	M-H	C12H22O6	59.5	70.8	0.03	2-hex-2-enoxy-6-(hydroxymethyl)oxane-3,4,5-triol	125.0962, 187.097, 189.0184, 193.0499, 261.0773, 261.1342	261.134	261.134	5.21	NEG	97342.6	100002	107099	101481	0.0144009	GZDNGWOBFHUEOM-UHFFFAOYSA-N	CCCC=CCOC1C(C(C(C(O1)CO)O)O)O					6450053						level2
compound00665	5.37_359.0774m/z	M-H	C18H16O8	57.9	75.4	0.49	(2R)-3-(3,4-dihydroxyphenyl)-2-[(Z)-3-(3,4-dihydroxyphenyl)acryloyl]oxy-propionic acid	72.992, 135.0442, 161.0235, 179.0343, 197.0449, 359.08	359.077	359.077	5.37	NEG	358102	374622	360144	364290	0.0516951	DOUMFZQKYFQNTF-QQNRWZHASA-N	C1=CC(=C(C=C1C[C@H](C(=O)O)OC(=O)/C=C\C2=CC(=C(C=C2)O)O)O)O						537-15-5					level2
compound00667	7.72_209.1178m/z	M-H	C12H18O3	58.7	68.3	-2.32	(+/-)-Jasmonic acid	163.1102, 191.107, 209.118	209.118	209.118	7.72	NEG	46897.1	50512.1	50269.7	49226.3	0.00698554	ZNJFBWYDHIGLCU-UHFFFAOYSA-N	O=C(O)CC1CCC(=O)C1CC=CCC					557758	77026-92-7					level2
compound00668	6.28_227.1277m/z	M+H	C12H18O4	51.7	0	-0.37	(-)-Senkyunolide J		227.128	227.128	6.28	POS	3352.69	3744.22	2314.7	3137.21	0.00044519	AXRIHSJZHOTGAE-UHFFFAOYSA-N	CCCCC1OC(=O)C2=C1CCC(O)C2O	HMDB0302272				24121290						level2
compound00670	3.96_233.1284m/z	M+H	C13H16N2O2	42.8	0	-0.03	(1R,9S)-11-Acetyl-7,11-diazatricyclo[7.3.1.02,7]trideca-2,4-dien-6-one		233.129	233.128	3.96	POS	5604.35	6193.62	5724.04	5840.67	0.00082883	WCRIKJOQMRFVPX-WDEREUQCSA-N	CC(=O)N1C[C@@H]2C[C@H](C1)c1cccc(=O)n1C2						6018-52-6	Alkaloids		DY0553-0020	HPLC≥98%	level2
compound00671	4.88_371.1478m/z	M+K	C16H28O7	54.1	0	3.35	(1s,2r,4s,7r)-vicodiol 2-o-β-d-glucopyrano-side		371.147	371.148	4.88	POS	28138.4	27867.2	16801.5	24269	0.00344394	OCDWKDASQKOTIQ-UHFFFAOYSA-N	CC12CCC(C1(C)CO)CC2OC3C(C(C(C(O3)CO)O)O)O											level2
compound00672	4.49_239.0558m/z	M+FA-H	C10H10O4	54.4	68.7	-1.82	(1S,2S)-1,2-Di(2-furyl)-1,2-ethanediol	72.9919, 91.0543, 133.0645, 149.0601, 163.0392, 177.0553, 179.0342, 239.0583	239.056	239.056	4.49	NEG	556152	612273	627558	598661	0.084954	PAGAJWBCCKFHIT-NXEZZACHSA-N	C1=COC(=C1)[C@H]([C@@H](C2=CC=CO2)O)O						98-00-0					level2
compound00673	8.18_231.1380m/z	M+H-H2O	C15H20O3	55.8	0	0.08	11β,13-dihydro-3-epizaluzanin c	109.1016, 143.0858, 157.1018, 185.1322, 209.1200, 213.1277, 218.1255, 226.7318, 231.0662, 231.1386	231.138	231.138	8.18	POS	12587.7	11817.4	16201.5	13535.6	0.00192078	DOTNUPYMOWSLMW-UHFFFAOYSA-N	CC1C2CCC(=C)C3CC(C(=C)C3C2OC1=O)O											level2
compound00674	10.91_295.2277m/z	M-H	C18H32O3	61	76.6	-0.45	12,13-epoxy-octadeca-9-enoic acid	195.1375, 277.2189, 295.2279	295.228	295.228	10.91	NEG	47604.9	43123.2	43040.9	44589.7	0.00632757	CCPPLLJZDQAOHD-UHFFFAOYSA-N	CCCCCC1OC1CC=CCCCCCCCC(O)=O	HMDB0247613				1416						level2
compound00675	5.48_311.0960m/z	M-H2O-H	C15H22O6S	54.9	0	0.39	13-sulfo-dihydrosantamarine		311.096	311.096	5.48	NEG	8824.24	8282.92	7459.49	8188.88	0.00116206	MXDYUQKBEOVZSA-UHFFFAOYSA-N	CC1=CCC(C2(C1C3C(CC2)C(C(=O)O3)CS(=O)(=O)O)C)O											level2
compound00676	8.80_352.2479m/z	M+NH4	C20H30O4	53	0	-0.94	13E-dien-19-oic acid	157.1011, 159.1165, 205.1585, 227.1957, 299.2032, 317.2113, 335.2214, 335.2372, 351.2142, 352.2545	352.248	352.248	8.8	POS	53084	58920.2	56771.9	56258.7	0.00798349	COZNAXBZFKROPK-UHFFFAOYSA-N	CC(=CCO)C(=O)CC1C(=C)CCC2C1(CCCC2(C)C(=O)O)C											level2
compound00677	1.73_220.0848n	M+H-H2O, M+H	C11H12N2O3	50.7	49.2	0.09	2-ammonio-3-(5-hydroxy-1H-indol-3-yl)propanoate	60.0452, 86.097, 157.0763, 158.1175, 184.1086, 203.0532, 203.0821	221.092	221.092	1.73	POS	51993.2	58779.7	52911.5	54561.5	0.00774264	LDCYZAJDBXYCGN-UHFFFAOYSA-N	C1=CC2=C(C=C1O)C(=CN2)CC(C(=O)O)N	HMDB0000472	364		C00643	144	4350-09-8					level2
compound00666	5.22_517.1339m/z	M+Na	C23H26O12	52.2	0	4.47	(2R)-2-[1-[[6-O-(2-Carboxyacetyl)-beta-D-glucopyranosyl]oxy]-1-methylethyl]-2,3-dihydro-7H-furo[3,2-G][1]benzopyran-7-one	163.0389, 498.2601, 499.122	517.131	517.134	5.22	POS	279973	305031	299625	294876	0.0418449	WCCYTCGZOYIMHV-QEQKNVQMSA-N	CC(C)([C@H]1CC2=C(O1)C=C3C(=C2)C=CC(=O)O3)O[C@H]4[C@@H]([C@H]([C@@H]([C@H](O4)COC(=O)CC(=O)O)O)O)O						1415796-06-3	Carbohydrates and Glycosides	Glycosides	DE0216	HPLC≥95%	level2
compound00704	8.09_211.1329m/z	M+H	C12H18O3	58.6	0	-0.06	2-[(1S)-4-methyl-5-oxo-1-cyclohex-3-enyl]propan-2-yl acetate	189.5349, 190.0357, 192.0376, 192.5132, 193.1216, 193.1589, 197.0459, 211.0760, 211.1114, 211.1325	211.133	211.133	8.09	POS	31868	30170.6	32267.7	31435.5	0.0044609	FTCAQUBXEGKQTD-JTQLQIEISA-N	CC1=CC[C@@H](CC1=O)C(C)(C)OC(=O)C						86421-35-4					level2
compound00735	5.60_485.0479m/z	M+K	C21H18O11	42.9	0	-0.35	Baicalin		485.048	485.048	5.6	POS	48012.5	51055.4	43822.2	47630	0.00675902	IKIIZLYTISPENI-ZFORQUDYSA-N	C1(O[C@H]2[C@H](O)[C@@H](O)[C@H](O)[C@@H](C(=O)O)O2)=CC2OC(C3C=CC=CC=3)=CC(=O)C=2C(O)=C1O		49507	LMPK12111081	C10025	64982	21967-41-9	Flavonoids	Flavones	HY-N0197	HPLC≥98%	level2
compound00706	13.09_270.2790m/z	M+NH4	C17H32O	50.9	0	-0.54	14-methylhexadec-8-enal	57.0707, 71.0862, 158.154, 270.2295, 270.2788	270.279	270.279	13.09	POS	97779.2	87562.1	101907	95749.4	0.0135875	HSGUJTMCFWXGAP-UHFFFAOYSA-N	CCC(C)CCCCC=CCCCCCCC=O											level2
compound00733	4.06_483.0781m/z	M-H	C20H20O14	54.6	0	0.15	3,6-di-O-galloylglucose	96.9588, 125.0232, 169.0136, 211.0243, 271.0451, 483.077	483.078	483.078	4.06	NEG	190762	187423	201358	193181	0.0274137	RINHWYYBAWQTFZ-MJSCVDMRSA-N	C1=C(C=C(C(=C1O)O)O)C(=O)OC[C@H]([C@H]([C@@H]([C@H](C=O)O)OC(=O)C2=CC(=C(C(=C2)O)O)O)O)O						13186-20-4					level2
compound00734	5.12_433.0777m/z	M-H	C20H18O11	41	0	0.24	Avicularin		433.078	433.078	5.12	NEG	15501.4	15340	16179.5	15673.6	0.00222419	BDCDNTVZSILEOY-UNFPFYSMSA-N	O=c1c(O[C@H]2O[C@H](CO)[C@@H](O)[C@H]2O)c(-c2ccc(O)c(O)c2)oc2cc(O)cc(O)c12						572-30-5	Flavonoids	Flavonols	HY-N0222	HPLC≥98%	level2
compound00736	5.61_863.2053m/z	2M-H	C21H20O10	54	0	1.44	Baicalin-7-glucoside	113.0234, 175.0242, 269.0457, 445.0775	863.204	863.205	5.61	NEG	1.03115e+06	1.01732e+06	1.07483e+06	1.0411e+06	0.147739	IPQKDIRUZHOIOM-UHFFFAOYSA-N	C1=CC=C(C=C1)C2=CC(=O)C3=C(C(=C(C=C3O2)OC4C(C(C(C(O4)CO)O)O)O)O)O											level2
compound00737	6.88_379.1762m/z	M+FA-H	C19H26O5	59.1	73.7	0.07	Barbatin C	174.9551, 230.8232, 261.1493, 299.1647, 311.0957, 317.1757, 361.1650, 379.0014, 379.0817, 379.1758	379.176	379.176	6.88	NEG	28565.8	30778	31746	30363.3	0.00430875	QDZPBBLXUOJRBC-UHFFFAOYSA-N	CC1=CCCC2C1(C(C(C(C2C=CC3=CC(=O)OC3)(C)O)O)O)C					101401700						level2
compound00753	5.32_273.0755m/z	M+H	C15H12O5	42.1	0	-0.86	Butin	147.0441, 153.0182, 272.0638, 272.1951, 273.0748	273.076	273.075	5.32	POS	190568	190960	195046	192191	0.0272732	MJBPUQUGJNAPAZ-UHFFFAOYSA-N	OC1=CC2=C(C=C1)C(=O)CC(O2)C1=CC(O)=C(O)C=C1	HMDB0249463						Flavonoids	Flavanones	HY-N6020B	HPLC≥98%	level2
compound00752	4.35_449.1192m/z	M+K	C20H26O9	41.4	0	-3.93	Bruceine D		449.121	449.119	4.35	POS	81764	81716.3	74515.9	79332.1	0.0112578	JBDMZGKDLMGOFR-FTSVMOQFSA-N	CC1=CC(=O)C(O)[C@@]2(C)C1CC1OC(=O)C(O)[C@@]3(O)[C@]4(C)OC[C@]13C2C(O)C4O						21499-66-1	Terpenes	Diterpenes	HY-N3014	HPLC≥98%	level2
compound00751	4.30_291.0148m/z	M-H	C13H8O8	61.7	95.1	0.51	brevioflin carboxylic acid	247.0246, 291.015	291.015	291.015	4.3	NEG	385296	441956	430202	419151	0.0594803	JFJWMFPFMLRLMI-VKHMYHEASA-N	C1[C@@H](C2=C(C1=O)OC(=O)C3=CC(=C(C(=C32)O)O)O)C(=O)O						18490-95-4					level2
compound00750	5.17_459.0936m/z	M-H2O-H	C22H22O12	47.5	0.617	0.58	Brassicin	59.0127, 71.0126, 85.0284, 99.0076, 113.0234, 175.0242, 268.0379, 283.0616, 459.0846, 459.0936	459.093	459.094	5.17	NEG	8299.17	12020.5	9832.39	10050.7	0.00142626	YCUNOXSUHVGZRI-UHFFFAOYSA-N	COC1=CC(=CC=C1O)C1=C(O)C(=O)C2=C(O)C=C(OC3OC(CO)C(O)C(O)C3O)C=C2O1	HMDB0029479				12302035	6743-96-0	Flavonoids	Flavonols	HY-N8193	HPLC≥98%	level2
compound00749	12.66_256.2634m/z	M+NH4	C16H30O	46.7	0	-0.57	Bombykol	256.2188, 256.2637	256.264	256.263	12.66	POS	61962	50739.1	58700.1	57133.7	0.00810765	CIVIWCVVOFNUST-SCFJQAPRSA-N	C(=C/C=C\CCC)\CCCCCCCCCO		36465	LMFA05000007	C16873	445128		Others		HY-N7145	HPLC≥98%	level2
compound00748	8.36_211.1693m/z	M+H	C13H22O2	53.5	54.2	0.03	Blumenol C	181.0064, 187.9161, 193.1234, 193.1586, 193.9301, 198.5341, 211.0760, 211.1119, 211.1317, 211.1682	211.169	211.169	8.36	POS	10969.1	11320.9	13554.9	11948.3	0.00169554	UEEJDIUOCUCVHN-PWSUYJOCSA-N	CC1=CC(=O)CC([C@H]1CC[C@@H](C)O)(C)C											level2
compound00747	7.51_391.2129m/z	M-H	C22H32O6	43.4	0.013	0.69	Blinin	226.8659, 266.9871, 286.994, 391.2127	391.213	391.213	7.51	NEG	2421.39	2730.96	2878.73	2677.02	0.000379887	XXSSNTKMBVTREV-DDHROXKOSA-N	CC(=O)OC[C@@]12CC[C@@H](C)[C@](C)(CCC3=CC(=O)OC3)[C@H]1C[C@H](O)C=C2CO						125675-09-4	Terpenes	Diterpenes	HY-N0463	HPLC≥98%	level2
compound00746	7.24_283.0612m/z	M-H	C16H12O5	53.7	42.7	0.05	Biochanin A	87.0077, 133.0648, 177.0553, 221.0977, 268.0377, 282.143, 283.0597	283.061	283.061	7.24	NEG	54590.3	56281.3	55224	55365.2	0.00785669	WUADCCWRTIWANL-UHFFFAOYSA-N	C1(O)=CC2OC=C(C3C=CC(OC)=CC=3)C(=O)C=2C(O)=C1	HMDB0002338	43566	LMPK12050229	C00814	5280373	491-80-5	Flavonoids	Isoflavones	HY-14595	HPLC≥98%	level2
compound00745	5.33_326.0999n	M+H-H2O, M+H	C15H18O8	43.2	0	-0.76	Bilobalide		327.107	327.107	5.33	POS	74221.3	81329.1	80618.4	78722.9	0.0111713	MOLPUWBMSBJXER-VWHPSKJVSA-N	CC(C)(C)C1(O)C[C@H]2OC(=O)C[C@]23C(=O)O[C@@H]2OC(=O)[C@H](O)[C@@]213						33570-04-6	Terpenes	Sesquiterpenes	HY-N0076	HPLC≥98%	level2
compound00744	7.30_689.3891m/z	M+Na	C36H58O11	42.2	0	2.9	Bernardioside A		689.387	689.389	7.3	POS	12822.4	9377.88	15098.6	12433	0.00176432	XFVGJHHHDVZQFB-FWVVSBQTSA-N	CC1(C)CC[C@@]2(C(=O)O)[C@@H](C1)C1=CC[C@@H]3[C@@]4(C)C[C@H](O)[C@H](O[C@@H]5O[C@H](CO)[C@@H](O)[C@H](O)[C@H]5O)[C@@](C)(CO)[C@@H]4CC[C@@]3(C)[C@]1(C)C[C@H]2O						121368-52-3	Terpenes	Triterpenes	DY0175	HPLC≥98%	level2
compound00743	6.64_584.1892n	M+Na, M+K, M+NH4	C30H32O12	46.2	0	-0.33	Benzoylpaeoniflorin	607.1783	607.179	607.178	6.64	POS	2.9166e+06	2.72772e+06	2.83663e+06	2.82698e+06	0.401168	LATYEZNGPQKAIK-QFZPXPOBSA-N	C[C@@]12C[C@@]3(O)O[C@@H](O1)[C@]1(COC(=O)c4ccccc4)[C@@H]3C[C@@]21O[C@@H]1O[C@H](COC(=O)c2ccccc2)[C@@H](O)[C@H](O)[C@H]1O						38642-49-8	Terpenes	Monoterpenes	HY-N0852	HPLC≥98%	level2
compound00742	5.52_590.2958m/z	M+H	C31H43NO10	52	0	-0.32	Benzoylmesaconine		590.296	590.296	5.52	POS	39817.4	42341.7	40597.5	40918.9	0.00580666	PULWZCUZNRVAHT-KULHUQEMSA-N	COC[C@]12CN(C)[C@@H]3C4[C@H](OC)[C@H]1[C@@]3([C@H]1C[C@@]3(O)[C@@H](OC)[C@@H](O)[C@@]4(O)[C@H]1[C@H]3OC(=O)c1ccccc1)[C@H](OC)C[C@H]2O						63238-67-5	Alkaloids		HY-N0218	HPLC≥98%	level2
compound00741	6.07_574.3007m/z	M+H	C31H43NO9	45.1	0	-0.58	Benzoylhypaconine		574.301	574.301	6.07	POS	34294.7	36108.7	41154	37185.8	0.00527691	MDFCJNFOINXVSU-HPNRDLATSA-N	COC[C@@]12CC[C@H](OC)C34C(C([C@H](OC)[C@@H]31)[C@@]1(O)[C@@H](O)[C@H](OC)[C@]3(O)C[C@H]4[C@@H]1[C@H]3OC(=O)c1ccccc1)N(C)C2						63238-66-4	Alkaloids		HY-N0850	HPLC≥98%	level2
compound00740	9.52_323.1288m/z	M-H	C20H20O4	42.7	0	-0.35	Bavachin		323.129	323.129	9.52	NEG	8860.7	10502.4	10999	10120.7	0.00143619	OAUREGNZECGNQS-IBGZPJMESA-N	CC(=CCC1=CC2=C(C=C1O)OC(CC2=O)C3=CC=C(C=C3)O)C		52529			14236566		Flavonoids	Flavanones	HY-N0233	HPLC≥98%	level2
compound00739	7.59_245.1172m/z	M+H	C15H16O3	44.5	0	-0.15	Batatasin III	175.0392, 245.0812, 245.1172	245.117	245.117	7.59	POS	21347.9	23596.5	20558	21834.1	0.00309841	VYQXIUVIYICVCM-UHFFFAOYSA-N	COC1=CC(CCC2=CC(O)=CC=C2)=CC(O)=C1	HMDB0030636	87107			10466989	56684-87-8	Phenylpropanoids	Stilbenoids	HY-122965	HPLC≥98%	level2
compound00738	4.82_429.1400m/z	M-H2O-H	C19H28O12	41.1	0.135	-0.49	Barlerin	87.0078, 429.1407	429.14	429.14	4.82	NEG	294388	317498	306320	306068	0.0434331	ARFRZOLTIRQFCI-NGQYDJQZSA-N	COC(=O)C1=CO[C@@H](O[C@@H]2O[C@H](CO)[C@@H](O)[C@H](O)[C@H]2O)[C@H]2[C@@H]1[C@H](O)C[C@]2(C)OC(C)=O						57420-46-9	Terpenes	Monoterpenes	HY-N0758	HPLC≥98%	level2
compound00655	6.09_219.1016m/z	M+H-H2O	C13H16O4	57.2	0	0	1,6,6-trimethyl-7-(3-oxobut-1-enyl)-3,8-dioxatricyclo[5.1.0.0(2,4)]octan-5-one		219.102	219.102	6.09	POS	2465.59	3304.9	2353.23	2707.91	0.00038427	CIHKAJDGNMDFOT-WAYWQWQTSA-N	CC(=O)/C=C\C12C(C(=O)C3C(C1(O2)C)O3)(C)C											level2
compound00732	5.20_565.1552m/z	M-H	C26H30O14	40.2	2.51	-1.83	3,5-Dimethoxy-1-[(6-O-beta-D-xylopyranosyl-beta-D-glucopyranosyl)oxy]-9H-xanthen-9-one	193.0499, 197.0448, 265.0708, 323.0755, 327.0719, 367.0672, 371.0616, 385.0779, 389.0721, 565.1227	565.156	565.155	5.2	NEG	130795	138225	144313	137778	0.0195516	BDRRLCBWJFOSEC-MCETYVDQSA-N	COc1cc(O[C@@H]2O[C@H](CO[C@@H]3OC[C@@H](O)[C@H](O)[C@H]3O)[C@@H](O)[C@H](O)[C@H]2O)c2c(=O)c3cccc(OC)c3oc2c1						119737-00-7	Phenylpropanoids	Xanthones	DD0293	HPLC≥98%	level2
compound00731	1.98_144.0417n	M+FA-H, 2M-H	C6H8O4	56.7	86.9	-3.97	3,5-dihydroxy-6-methyl-2,3-dihydropyran-4-one	101.0597, 111.0079, 127.0391, 144.9220, 144.9427, 144.9583, 145.0493, 171.0293, 189.0213, 189.0393	189.041	189.04	1.98	NEG	19260.5	22426.4	24449.3	22045.4	0.00312839	VOLMSPGWNYJHQQ-UHFFFAOYSA-N	CC1=C(C(=O)C(CO1)O)O					119838	3891-98-3					level2
compound00730	10.50_329.1381m/z	M+H	C19H20O5	56.5	0	-0.81	Decursinol angelic acid	98.9847, 129.0185, 174.9923, 176.9896, 229.0861, 247.0967, 252.9973, 312.3261, 328.1898, 329.1381	329.138	329.138	10.5	POS	30660.3	32879.4	33178.4	32239.4	0.00457498	AGABNGOXUSXQDD-XKGFZTIGSA-N	C/C=C(/C)C(=O)O[C@H]1Cc2cc3ccc(=O)oc3cc2OC1(C)C						130848-06-5	Phenylpropanoids	Coumarins	HY-N4322	HPLC≥98%	level2
compound00729	2.73_197.1285m/z	M+NH4	C10H13NO2	51.3	0	0.26	2-(Methylamino)-3-phenylpropanoic acid	134.0964, 161.1077, 196.0961, 197.1285	197.128	197.129	2.73	POS	47755.8	45861.1	45734.1	46450.4	0.00659162	SCIFESDRCALIIM-UHFFFAOYSA-N	CNC(CC1=CC=CC=C1)C(O)=O	HMDB0029224	86103			4657542						level2
compound00707	8.62_291.1952m/z	M+H	C18H26O3	50.6	37.9	-0.95	15,16-bisnor-13-oxo-8(17),11e-labdadien-19-oicacid	119.0857, 135.0807, 147.0807, 151.0758, 242.2478, 273.1845, 290.2683, 291.1225, 291.1569, 291.1951	291.195	291.195	8.62	POS	182580	176456	179698	179578	0.0254833	BQLIBSZGTNAGNT-UHFFFAOYSA-N	CC(=O)C=CC1C(=C)CCC2C1(CCCC2(C)C(=O)O)C					10085628						level2
compound00708	9.58_299.2004m/z	M+H-H2O	C20H28O3	47.4	0	-0.4	15-Hydroxydehydroabietic acid	145.1014, 280.2638, 299.2007	299.2	299.2	9.58	POS	21281.1	21355.4	20854.1	21163.6	0.00300325	ILQLITDRYFHAGM-NSISKUIASA-N	CC12CCCC(C1CCC3=C2C=CC(=C3)C(C)(C)O)(C)C(=O)O		985438			14487943		Terpenes	Diterpenes	DQ0045	HPLC≥98%	level2
compound00709	12.60_297.2435m/z	M+FA-H	C17H32O	50.8	40.4	0.07	16-Heptadecenal	134.8938, 251.2381, 296.998, 297.1556, 297.244	297.243	297.243	12.6	NEG	5795.91	6624.98	7749.74	6723.54	0.000954115	JDOJVMJYUULLEN-UHFFFAOYSA-N	C=CCCCCCCCCCCCCCCC=O					557527						level2
compound00710	10.62_380.2791m/z	M+NH4	C22H34O4	55.8	0	-1.26	16-hydroperoxy-3,4-seco-mansumbin-3(28),13(17)- dien-3-oic acid		380.28	380.279	10.62	POS	13591.9	10747.5	14694.5	13011.3	0.00184639	JKZVRJBVBMTFCW-WGCGUOPTSA-N	CC(=C)[C@@H]1CC[C@@]2([C@@H]([C@@]1(C)CCC(=O)O)CCC3=CC(C[C@]32C)OO)C											level2
compound00711	4.43_275.1039m/z	M+FA-H	C13H14N2O2	50.7	0	0.75	1beta-Methyl-1,2,3,4-tetrahydro-beta-carboline-3beta-carboxylic acid		275.104	275.104	4.43	NEG	25851.6	24593.4	22787.9	24411	0.00346408	ZUPHXNBLQCSEIA-RDDDGLTNSA-N	C[C@@H]1C2=C(C[C@@H](N1)C(=O)O)C3=CC=CC=C3N2						40678-46-4					level2
compound00712	6.75_269.0805m/z	M+H-H2O	C16H14O5	52.9	0	-1	2'-methoxy-3,4,4'-trihydroxychalcone	269.0808	269.081	269.08	6.75	POS	74246.7	69175.3	69268.7	70896.9	0.0100607	JVGNTXGHBHMJDO-UHFFFAOYSA-N	COC1=C(C=CC(=C1)O)C(=O)C=CC2=CC(=C(C=C2)O)O					5319493						level2
compound00713	6.34_271.0962m/z	M+H	C16H14O4	45.7	0	-0.9	2'-O-Methylisoliquiritigenin	123.0443, 137.0598, 161.0598, 270.0524, 271.0595, 271.0962	271.096	271.096	6.34	POS	61382.3	60704.6	61569.1	61218.7	0.00868734	PACBGANPVNHGNP-UHFFFAOYSA-N	COC1=C(C=CC(=C1)O)C(=O)C=CC2=CC=C(C=C2)O						51828-10-5	Flavonoids	Chalcones	DJ0173-0010	HPLC≥98%	level2
compound00714	4.23_191.0554m/z	M+FA-H	C6H10O4	48.4	6.62	-4.86	2,2-Dimethylsuccinic acid	57.0335, 85.0284, 87.0077, 102.9477, 111.0077, 129.0182, 191.0199, 191.0554	191.056	191.055	4.23	NEG	38625.2	39517.6	38900.8	39014.5	0.00553642	GOHPTLYPQCTZSE-UHFFFAOYSA-N	C(=O)(O)C(C)(C)CC(O)=O	HMDB0002074	6473	LMFA01170080		11701	597-43-3	Carboxylic acid and derivatives		HY-W015641	HPLC≥98%	level2
compound00715	5.21_448.1366n	M+H-H2O, M+H	C22H24O10	52.9	63.2	-0.8	2,3,5,4'-tetrahydroxystilbene-2-o-(6''-o-acetyl)-beta-d-glucopyranoside	285.0757, 286.0789, 287.0549, 287.0906, 303.0852, 345.0971, 369.0970, 413.1232, 431.1347, 449.1484	449.144	449.144	5.21	POS	204089	230065	216370	216841	0.0307712	NDTPPCMMWLHFIY-UHFFFAOYSA-N	CC(=O)OCC1C(C(C(C(O1)OC2=C(C=C(C=C2C=CC3=CC=C(C=C3)O)O)O)O)O)O											level2
compound00716	9.12_353.1031m/z	M-H	C20H18O6	53.5	18.4	0.06	2,3-Dehydrokievitone	71.0128, 125.0234, 227.0709, 353.1025	353.103	353.103	9.12	NEG	86844.1	88523.2	92320	89229.1	0.0126622	RWDSADRZXTYPMY-UHFFFAOYSA-N	C1(O)=C(C/C=C(\C)/C)C2OC=C(C3C=CC(O)=CC=3O)C(=O)C=2C(O)=C1	HMDB0038899	47795	LMPK12050288		5746354	74161-25-4	Flavonoids	Isoflavones	DT0030-0010	HPLC≥98%	level2
compound00705	7.08_263.1288m/z	M-H	C15H20O4	58.1	0	-0.34	2,4'-dimethoxy-3'-(2-hydroxy-3-methyl-3-butenyl)acetophenone		263.129	263.129	7.08	NEG	3260.96	2814.07	3080.88	3051.97	0.000433095	JELNFKGVAOEPOE-UHFFFAOYSA-N	CC(=C)C(CC1=C(C=CC(=C1)C(=O)COC)OC)O											level2
compound00717	5.39_213.0758m/z	M+H	C10H12O5	40.1	0	0.07	2,4,5-Trimethoxybenzoic acid		213.076	213.076	5.39	POS	5193.85	6742.3	5697.98	5878.05	0.000834134	KVZUCOGWKYOPID-UHFFFAOYSA-N	COC1=CC(=C(C=C1C(=O)O)OC)OC		337544			10276		Carboxylic acid and derivatives		HY-Y0586	HPLC≥98%	level2
compound00719	7.61_317.1020m/z	M+H	C17H16O6	53.1	0	0.07	2,5-dihydroxy-6,7-dimethoxyflavone	147.0441, 163.0392, 183.0653, 195.0654, 207.0658, 231.0267, 285.0762, 299.1993, 316.1970, 317.1019	317.102	317.102	7.61	POS	37806.2	30635.6	36070.4	34837.4	0.00494366	GDGDGXJBOLVFBL-QGZVFWFLSA-N	COC1=C(C(=C2C(=O)C[C@@](OC2=C1)(C3=CC=CC=C3)O)O)OC											level2
compound00720	5.35_135.0441m/z	M+H-H2O	C8H8O3	56.3	0	0.11	2,5-Dihydroxyacetophenone	53.0394, 79.0548, 91.0548, 93.0705, 95.0497, 105.045, 107.086, 135.0443	135.044	135.044	5.35	POS	85201.6	87195	87463.8	86620.1	0.012292	WLDWSGZHNBANIO-UHFFFAOYSA-N	CC(=O)C1=C(O)C=CC(O)=C1	HMDB0032629	88577			10279	490-78-8	Others		HY-W001174	HPLC≥98%	level2
compound00721	4.89_121.0286m/z	M+H-H2O	C7H6O3	40.5	0	1.18	2,5-Dihydroxybenzaldehyde		121.028	121.029	4.89	POS	5413.05	6890.14	4239.33	5514.17	0.000782498	CLFRCXCBWIQVRN-UHFFFAOYSA-N	OC1=CC(C=O)=C(O)C=C1	HMDB0004062	44699		C05585	70949	1194-98-5	Others		HY-N1673	HPLC≥98%	level2
compound00722	10.08_249.1495m/z	M+FA-H	C14H20O	59	53.1	-0.68	2,8-dimethyl-5-acetyl-bicyclo[5,3,0] deca-diene-1,8	205.1594, 249.1494	249.15	249.149	10.08	NEG	4616.17	4153.65	4264.32	4344.71	0.000616543	RLXMQOKUFPBVGV-UHFFFAOYSA-N	CC1=C2CC=C(C2CC(CC1)C(=O)C)C					5316877						level2
compound00723	6.63_331.1914m/z	2M-H	C10H14O2	50.8	0	-0.21	2-(2-methoxyphenyl)propan-2-ol	331.1182, 331.1917	331.192	331.191	6.63	NEG	13503.9	15480.8	16565.5	15183.4	0.00215462	YFCPNGWWGKAUHJ-UHFFFAOYSA-N	CC(C)(C1=CC=CC=C1OC)O											level2
compound00724	7.31_216.1231m/z	M+NH4	C10H14O4	52.5	0	0.42	2-(2-methylbut-2-enoyloxymethyl)but-2-enoic acid		216.123	216.123	7.31	POS	13226.5	13128.8	13932.1	13429.1	0.00190568	MQFYOYGIGPVWSJ-UHFFFAOYSA-N	CC=C(C)C(=O)OCC(=CC)C(=O)O					6440421	69188-40-5					level2
compound00725	6.54_313.0717m/z	M-H	C17H14O6	54.8	0	-0.22	2-(3,4-dihydroxyphenyl)ethenyl 3-(3,4-dihydroxyphenyl)prop-2-enoate		313.072	313.072	6.54	NEG	7898.41	7405.38	6677.98	7327.26	0.00103979	GFZFUVWXGQWUGX-UHFFFAOYSA-N	C1=CC(=C(C=C1C=CC(=O)OC=CC2=CC(=C(C=C2)O)O)O)O											level2
compound00726	7.41_195.1380m/z	M+H-H2O	C12H20O3	58.2	53.5	0.23	2-(3-hydroxy-2-pent-2-enylcyclopentyl)acetic acid	177.0550, 177.1273, 177.1641, 181.0334, 194.1294, 194.1621, 195.0638, 195.0809, 195.1013, 195.1371	195.138	195.138	7.41	POS	200398	210467	205378	205414	0.0291497	LYSGIJUGUGJIPS-UHFFFAOYSA-N	CCC=CCC1C(CCC1O)CC(=O)O					11171865						level2
compound00727	9.07_265.1445m/z	M+FA-H	C14H20O2	50.2	31.2	-0.07	2-(4-Cyclohexylphenoxy)ethanol	264.9891, 265.1446	265.144	265.144	9.07	NEG	8531.95	9402.2	10008.8	9314.31	0.00132176	CPWZXPYBVCANNT-UHFFFAOYSA-N	C1CCC(CC1)C2=CC=C(C=C2)OCCO					160168	28761-54-8					level2
compound00728	5.06_475.1824m/z	M-H	C21H32O12	57.7	88	0.58	2-(hydroxymethyl)-6-phenoxy-3-propan-2-yl-5-[3,4,5-trihydroxy-6-(hydroxymethyl)oxan-2-yl]oxyoxane-3,4,5-triol	59.0127, 71.0128, 101.0234, 255.066, 297.134, 429.1756, 475.185	475.182	475.182	5.06	NEG	367982	357304	365156	363481	0.0515803	CLEXUMAQDPYDCU-UHFFFAOYSA-N	CC(C)C1(C(OC(C(C1O)(O)OC2C(C(C(C(O2)CO)O)O)O)OC3=CC=CC=C3)CO)O					179289	134515-66-5					level2
compound00718	9.80_239.1287m/z	M+FA-H	C12H18O2	57.2	69.1	-0.9	2-[(1R)-4-methyl-1-cyclohex-3-enyl]prop-2-enyl acetate	102.956, 154.0629, 167.143, 195.1385, 218.9866, 223.0267, 238.9934, 239.0674, 239.1279	239.129	239.129	9.8	NEG	8193.76	8680.61	8908.06	8594.14	0.00121957	BCTDJPZNMXPMIA-LBPRGKRZSA-N	CC1=CC[C@@H](CC1)C(=C)COC(=O)C						15111-97-4					level2
compound00654	10.04_295.1914m/z	M+FA-H	C16H26O2	54.9	50.5	-0.25	1,5-di-isobutyl-3,3-dimethyl[3,1,0]-cyclohexadione	251.201, 254.987, 274.994, 294.9824, 295.1374, 295.1914	295.192	295.191	10.04	NEG	12506.6	13503.4	13896.1	13302	0.00188765	KJAYCZWTDKBKOL-UHFFFAOYSA-N	CC(C)CC12CC1(C(=O)C(C2=O)(C)C)CC(C)C											level2
compound00583	10.77_483.3119m/z	M-H	C30H44O5	50.9	24.2	0.65	Poricoic acid B	234.7478, 409.2748, 463.0013, 482.9997, 483.3122	483.312	483.312	10.77	NEG	15096.7	15116.6	17026.1	15746.5	0.00223453	NXAZWYWJZDFISF-KXGBKNTBSA-N	C=C(C)[C@@H]1CC=C2C(=CC[C@]3(C)[C@@H]([C@@H](CCC=C(C)C)C(=O)O)[C@H](O)C[C@@]23C)[C@@]1(C)CCC(=O)O						137551-39-4	Terpenes	Triterpenes	B25590-10mg	HPLC≥95%	level2
compound00652	6.12_473.1075m/z	M-H	C23H22O11	57.5	88.5	-3.01	1,3,6-trihydroxy-2-methyl-9,10-anthra-quinone-3-o-(6'-o-acetyl)-beta-d-glucoside	268.0378, 473.1093	473.109	473.108	6.12	NEG	115750	131110	120672	122511	0.0173851	NZFWKPNBKZRWCW-UHFFFAOYSA-N	CC1=C(C=C2C(=C1O)C(=O)C3=C(C2=O)C=C(C=C3)O)OC4C(C(C(C(O4)COC(=O)C)O)O)O											level2
compound00579	4.51_459.1513m/z	M-H	C20H28O12	44.1	17.4	1.02	Paeonolide	121.0648, 165.0549, 459.1502	459.151	459.151	4.51	NEG	112564	114544	115931	114347	0.0162265	IDZZECHGWAZTIB-NYBIBFQCSA-N	CC(=O)C1=C(C=C(C=C1)OC)OC2C(C(C(C(O2)COC3C(C(C(CO3)O)O)O)O)O)O		68521		C10715	442923	72520-92-4	Carbohydrates and Glycosides	Glycosides	HY-N2156	HPLC≥98%	level2
compound00580	4.56_327.1079m/z	M-H	C15H20O8	50.5	24.9	-1.97	paeonoside	121.0649, 147.0443, 165.055, 327.0923, 327.1096	327.108	327.108	4.56	NEG	402426	392044	422259	405576	0.057554	AVIUTYMRHHBXPB-UXXRCYHCSA-N	CC(=O)C1=C(C=C(C=C1)OC)OC2C(C(C(C(O2)CO)O)O)O		68523		C10717	442924	20309-70-0					level2
compound00581	7.31_245.1181m/z	M-H2O-H	C15H20O4	54.5	5.7	-0.75	paniculide a	187.1334, 201.1278, 204.9897, 224.9953, 244.9846, 245.0045, 245.092, 245.1186	245.118	245.118	7.31	NEG	8936.04	9411.54	8224.3	8857.29	0.00125691	TVGBYMMWMJGHSY-GZCFXPHUSA-N	CC(=CCCC1=C2[C@H](C[C@@]3([C@H]([C@H]2O)O3)C)OC1=O)C											level2
compound00582	10.17_453.3360m/z	M+H-H2O	C30H46O4	57.4	0	-0.62	Pomonic acid		453.336	453.336	10.17	POS	14220.4	11587.2	12255.2	12687.6	0.00180046	KQTSQSVDAUIWJH-UHFFFAOYSA-N	CC1CCC2(CCC3(C)C(=CCC4C5(C)CCC(=O)C(C)(C)C5CCC34C)C2C1(C)O)C(O)=O	HMDB0035912	91113			12314449	13849-90-6					level2
compound00754	9.96_497.3275m/z	M-H2O-H	C31H48O6	52.3	0	0.58	butyl lucidenate N	497.0127, 497.3294	497.327	497.327	9.96	NEG	113970	114101	121858	116643	0.0165524	JSTZMWXBGOXHSZ-CGHXCNIISA-N	CCCCOC(=O)CC[C@@H](C)[C@H]1CC(=O)[C@@]2([C@@]1(CC(=O)C3=C2[C@H](C[C@@H]4[C@@]3(CC[C@@H](C4(C)C)O)C)O)C)C											level2
compound00584	9.79_513.3221m/z	M-H	C31H46O6	50.2	0	-0.1	poricoic acid D		513.322	513.322	9.79	NEG	26863.9	26515.1	27611.2	26996.7	0.00383102	DJHQMAXOQISYNY-OHUXFVNZSA-N	CC(=C)[C@@H]1CC=C2C(=CC[C@]3([C@]2(C[C@H]([C@@H]3C(CCC(=C)C(C)(C)O)C(=O)O)O)C)C)[C@@]1(C)CCC(=O)O InChIKey: DJHQMAXOQISYNY-OHUXFVNZSA-N											level2
compound00585	7.97_269.0807m/z	M+H-H2O	C16H14O5	52.7	0	-0.46	Poriol	269.0811	269.081	269.081	7.97	POS	3.68327e+06	3.86728e+06	3.75248e+06	3.76767e+06	0.534658	SLFZBNOERHGNMI-UHFFFAOYSA-N	C1(O)=CC2OC(C3C=CC(O)=CC=3)CC(=O)C=2C(O)=C1C		52785	LMPK12140301		301798		Flavonoids	Flavanones	DQ0206	HPLC≥98%	level2
compound00586	10.74_386.1363n	M+NH4, M+Na	C21H22O7	48.5	0	-0.58	Praeruptorin A	83.0497, 129.0182, 139.0029, 157.0131, 184.0729, 185.0806, 217.0343, 227.0696, 259.1544, 327.1225	404.17	404.17	10.74	POS	115820	117495	118728	117348	0.0166524	XGPBRZDOJDLKOT-RTBURBONSA-N	CC=C(C)C(=O)O[C@@H]1[C@H](OC(C)=O)c2c(ccc3ccc(=O)oc23)OC1(C)C						73069-25-7	Phenylpropanoids	Coumarins	HY-N0081	HPLC≥98%	level2
compound00587	6.09_277.1069m/z	M+H	C15H16O5	55.3	73.4	-0.54	prelunularicacid	205.0497, 259.0965, 277.1073	277.107	277.107	6.09	POS	132566	136238	136962	135256	0.0191937	DWEBKCDBKMCKDE-UHFFFAOYSA-N	C1C(CC(=O)C(=C1CCC2=CC=C(C=C2)O)C(=O)O)O					100988753						level2
compound00588	4.65_467.1562m/z	M-H	C22H28O11	45.3	0	0.76	Prim-O-glucosylcimifugin		467.156	467.156	4.65	NEG	26757.7	36778.6	32537.8	32024.7	0.00454452	XIUVHOSBSDYXRG-UVTAEQIVSA-N	CC(C)(C1CC2=C(O1)C=C3C(=C2OC)C(=O)C=C(O3)COC4C(C(C(C(O4)CO)O)O)O)O		709362			14034912		Carbohydrates and Glycosides	Glycosides	HY-N0635	HPLC≥98%	level2
compound00589	4.36_577.1355m/z	M-H	C30H26O12	41.1	0	0.58	Procyanidin B2		577.135	577.135	4.36	NEG	11830.8	11070.5	7938.71	10280	0.0014588	XFZJEEAOWLFHDH-NFJBMHMQSA-N	C1(O)=CC2O[C@H](C3C=CC(O)=C(O)C=3)[C@H](O)[C@@H](C3=C(O)C=C(O)C4C[C@@H](O)[C@@H](C5C=CC(O)=C(O)C=5)OC=43)C=2C(O)=C1	HMDB0033973	47501	LMPK12030002	C17639	122738	29106-49-8	Flavonoids	Procyanidins	HY-N0796	HPLC≥98%	level2
compound00590	4.90_273.0757m/z	M+H	C15H12O5	40.6	0	-0.33	Protosappanin A	105.0339, 147.0441, 153.0183, 272.1603, 273.076	273.076	273.076	4.9	POS	191720	201950	194629	196099	0.0278278	MUKYVRVYBBYJSI-UHFFFAOYSA-N	OC1=CC=C2C(OCC(=O)CC3=CC(O)=C(O)C=C23)=C1	HMDB0256874						Phenols	Polyphenols	HY-113573	HPLC≥98%	level2
compound00591	4.90_283.0609m/z	M-H2O-H	C16H14O6	62.6	97.9	-0.94	protosappanin c	268.0376, 283.0605	283.061	283.061	4.9	NEG	100874	98782.8	101716	100458	0.0142556	QNHPMVBTMIUVRU-INIZCTEOSA-N	C1C2=CC(=C(C=C2C3=C(C=C(C=C3)O)OC[C@]1(C=O)O)O)O											level2
compound00592	6.28_491.1195m/z	M+FA-H	C22H22O10	49.5	39.4	-0.09	Prunetrin	268.0379, 283.0612, 293.0459, 311.0561, 329.2341, 410.1949, 410.6966, 469.3338, 491.1011, 491.1177	491.12	491.12	6.28	NEG	1.19354e+06	1.14632e+06	1.18398e+06	1.17461e+06	0.166685	OFUWGCQDMVDLIR-UHFFFAOYSA-N	COC1=CC(O)=C2C(=O)C(=COC2=C1)C1=CC=C(OC2OC(CO)C(O)C(O)C2O)C=C1	HMDB0034149	89741			5918474	154-36-9	Flavonoids	Isoflavones	DP0079	HPLC≥98%	level2
compound00593	8.40_911.5026m/z	M-H	C47H76O17	40.3	0	1.73	Pulsatilla saponin D		911.501	911.503	8.4	NEG	26962.4	26617.2	24577.2	26052.3	0.00369699	SOLICHUQXFAOEP-YDIXZRNLSA-N	C[C@@H]1O[C@@H](O[C@H]2[C@H](O[C@H]3CC[C@@]4(C)[C@@H](CC[C@]5(C)[C@@H]4CC=C4[C@@H]6CC(C)(C)CC[C@]6(C(=O)O)CC[C@]45C)[C@]3(C)CO)OC[C@H](O[C@@H]3O[C@H](CO)[C@@H](O)[C@H](O)[C@H]3O)[C@@H]2O)[C@H](O)[C@H](O)[C@H]1O						68027-15-6	Terpenes	Triterpenes	HY-N0834	HPLC≥98%	level2
compound00594	9.83_604.3984n	M-H, M+FA-H	C35H56O8	55.9	0	1.44	pulsatilloside a	603.3906	649.396	649.397	9.83	NEG	228627	226117	226347	227031	0.0322171	LWHTTZZSZRSEDN-UHFFFAOYSA-N	CC(=C)C1CCC2(C1C3CCC4C5(CCC(C(C5CCC4(C3(CC2)C)C)(C)CO)OC6C(C(C(CO6)O)O)O)C)C(=O)O											level2
compound00595	3.77_359.0985m/z	M+FA-H	C14H18O8	58.8	68.7	0.48	Pyroside	85.028, 138.0311, 153.0547, 182.0216, 191.0193, 197.0448, 359.0997	359.098	359.099	3.77	NEG	226820	217849	229982	224884	0.0319125	XABUTYXAHYMCDK-UHFFFAOYSA-N	CC(=O)OCC1OC(OC2=CC=C(O)C=C2)C(O)C(O)C1O	HMDB0034060	89688			14542705	10338-88-2					level2
compound00596	7.76_263.1288m/z	M-H2O-H	C15H22O5	55.9	66.2	-0.19	qinghaosu iv	219.1385, 222.9816, 223.0009, 235.1323, 242.9847, 245.1195, 262.9922, 263.0149, 263.0959, 263.1279	263.129	263.129	7.76	NEG	34420.8	34030.1	35814.8	34755.2	0.004932	NTBCVGIABGYJEM-ZPOPJUNVSA-N	C[C@@H]1CC[C@H]2[C@H](C(=O)O[C@H]3[C@@]24[C@H]1C[C@H]([C@](O3)(O4)C)O)C											level2
compound00597	0.91_233.0422m/z	M+K	C7H14O6	40.9	0	0.23	Quebrachitol		233.042	233.042	0.91	POS	39780.7	40717.4	34986.6	38494.9	0.00546268	DSCFFEYYQKSRSV-MBXCVVGISA-N	COC1C(C(C(C(C1O)O)O)O)O		44659			151108	642-38-6	Carbohydrates and Glycosides	Carbohydrates	HY-N2375	HPLC≥98%	level2
compound00598	8.85_425.1203m/z	M+Na	C21H22O8	51	0	-0.87	Quercetagetin 3,5,6,7,3',4'-hexamethyl ether		425.121	425.12	8.85	POS	8556.79	10355.6	10487.7	9800.02	0.00139069	CHXSDKWBSFDZEU-UHFFFAOYSA-N	C1(OC)=CC2OC(C3C=C(OC)C(OC)=CC=3)=C(OC)C(=O)C=2C(OC)=C1OC	HMDB0029308	51430	LMPK12113018		386331	1251-84-9	Flavonoids	Flavones	DL0096	HPLC≥98%	level2
compound00599	7.57_329.0667m/z	M-H	C17H14O7	53.3	44.2	0.03	Quercetin 3,4'-dimethyl ether	183.1380, 193.1228, 211.1334, 229.1444, 293.2115, 299.0190, 311.2218, 314.0423, 328.2200, 329.0672	329.067	329.067	7.57	NEG	46393.2	46966.6	48488.8	47282.9	0.00670975	ZSPZNFOLWQEVQJ-UHFFFAOYSA-N	C1(O)=CC2OC(C3C=C(O)C(OC)=CC=3)=C(OC)C(=O)C=2C(O)=C1		51175	LMPK12112761		5380905		Flavonoids	Flavonols	DH0357	HPLC≥98%	level2
compound00578	6.60_299.0925m/z	M-H2O-H	C17H18O6	57.6	79.7	-0.07	paeonilactone c	80.9641, 240.0787, 255.1024, 299.0545, 299.092	299.092	299.092	6.6	NEG	76423.8	76039.8	78526.2	76996.6	0.0109263	BDKBBWGLLDEQEV-ZFRZLUBXSA-N	CC1(CC2C(CC1=O)C(C(=O)O2)COC(=O)C3=CC=CC=C3)O		71702		C17456	10471123						level2
compound00577	4.75_194.0813m/z	M+H	C10H11NO3	56.2	78.4	0.52	northalifoline(tautomericstructure 1)	145.0285, 148.0761, 148.1122, 161.0598, 163.0390, 166.0863, 177.0549, 193.0495, 193.1588, 194.0797	194.081	194.081	4.75	POS	210589	215267	210681	212179	0.0301096	HSLDNQNDHKZKNZ-UHFFFAOYSA-N	COC1=C(C=C2C(=C1)CCNC2=O)O											level2
compound00576	6.07_193.0496m/z	M+H	C10H8O4	41.4	0	0.4	Noreugenin	133.0649, 138.0551, 161.0597, 175.0755, 193.0498	193.049	193.05	6.07	POS	22117.4	20250.9	21479.9	21282.7	0.00302016	NCUJRUDLFCGVOE-UHFFFAOYSA-N	CC1=CC(=O)C2=C(O1)C=C(O)C=C2O	HMDB0303562			C20462			Phenols	Polyphenols	HY-N3029	HPLC≥98%	level2
compound00575	5.84_293.1018m/z	M+H	C15H16O6	53.4	65.5	-0.62	Norcimifugin	221.0445, 275.0927, 275.2007, 293.1021	293.102	293.102	5.84	POS	100455	99951	99816.2	100074	0.0142012	FHCHSXPHLRBEBR-LBPRGKRZSA-N	CC(C)(O)[C@@H]1Cc2c(cc3oc(CO)cc(=O)c3c2O)O1						49624-66-0					level2
compound00553	8.19_300.0997n	M+H, M+Na, M+K	C17H16O5	54	13.9	-0.33	Naringenin 7,4'-dimethyl ether	167.0703, 301.0706, 301.1091	301.107	301.107	8.19	POS	1.0883e+06	1.07589e+06	1.13955e+06	1.10125e+06	0.156274	CKEXCBVNKRHAMX-UHFFFAOYSA-N	C1(OC)=CC2OC(C3C=CC(OC)=CC=3)CC(=O)C=2C(O)=C1		53051	LMPK12140574		321346						level2
compound00554	5.07_580.1796n	M-H, M+FA-H	C27H32O14	59.1	22.5	0.63	Naringin	119.0492, 151.0028, 181.0499, 191.0186, 255.0664, 271.0613, 300.0264, 417.1557, 579.1604, 579.1725	579.172	579.172	5.07	NEG	974660	943004	964454	960706	0.136331	DFPMSGMNTNDNHN-CSBXLKJISA-N	CC1O[C@@H](OC2[C@H](Oc3cc(O)c4c(c3)OC(c3ccc(O)cc3)CC4=O)OC(CO)[C@@H](O)[C@H]2O)C(O)[C@@H](O)[C@H]1O						10236-47-2	Flavonoids	Flavanones	HY-N0153	HPLC≥98%	level2
compound00555	9.68_418.1260n	M+H, M+Na	C21H22O9	58	0	-0.8	Natsudaidain	359.1664, 361.0924, 389.0864, 404.1101, 419.1335	419.134	419.133	9.68	POS	212360	228223	231088	223890	0.0317715	CCJBNIRSVUKABH-UHFFFAOYSA-N	C1(OC)=C(OC)C2OC(C3C=C(OC)C(OC)=CC=3)=C(O)C(=O)C=2C(OC)=C1OC	HMDB0030160	51756	LMPK12113344		3084605	35154-55-3	Flavonoids	Flavonols	DN0123	HPLC≥98%	level2
compound00556	9.89_331.1900m/z	M+H	C20H26O4	50	40.5	-1.13	NCI60 035895	121.0649, 145.0649, 161.0961, 239.1429, 257.1535, 271.1697, 295.1694, 313.1794, 330.3359, 331.1891	331.19	331.19	9.89	POS	2.24022e+06	2.1411e+06	2.17932e+06	2.18688e+06	0.310333	DIJWCRKTZVUBDY-PHJMNMFVSA-N	C[C@@]12CCCC([C@H]1CC[C@]34[C@H]2C=C5C(=C(C(=O)O5)CO)[C@H]3O4)(C)C											level2
compound00557	4.87_625.3268m/z	M+H	C38H44N2O6	41.6	0	-0.66	Neferine	206.1176, 625.3268	625.327	625.327	4.87	POS	624430	604688	582105	603741	0.0856748	MIBATSHDJRIUJK-IADGFXSZSA-N	COc1ccc(CC2c3cc(Oc4cc(C[C@@H]5c6cc(OC)c(OC)cc6CCN5C)ccc4O)c(OC)cc3CCN2C)cc1						2292-16-2	Alkaloids		HY-N0441	HPLC≥98%	level2
compound00558	8.48_329.1759m/z	M-H2O-H	C20H28O5	53.2	0	0.07	neocaesalpin h	299.1285, 300.1363, 308.9962, 311.2227, 314.0426, 314.1524, 328.2222, 328.9992, 329.0627, 329.1758	329.176	329.176	8.48	NEG	14896.3	14553.4	15795.2	15081.7	0.00214019	YWQJKAJFLCNHPB-LXTJJRHQSA-N	C[C@@H]1[C@@H]2CC[C@@H]3[C@@]([C@H]2C[C@@]4(C1=CC(=O)O4)O)(CCC[C@@]3(C)C(=O)O)C											level2
compound00559	10.52_315.1588m/z	M+H	C19H22O4	55.5	0	-0.86	Neocryptotanshinone	95.0497, 145.0652, 241.1582, 251.1424, 259.1686, 271.2034, 279.1379, 297.1494, 297.1861, 315.1589	315.159	315.159	10.52	POS	66667.9	73314.5	71817.8	70600	0.0100186	LGZFJHSOBYVDLA-JTQLQIEISA-N	C[C@@H](CO)C1=C(O)c2ccc3c(c2C(=O)C1=O)CCCC3(C)C						109664-02-0	Quinones	Naphthoquinones	HY-119720	HPLC≥98%	level2
compound00560	5.16_607.1676m/z	M-H	C28H32O15	49.4	0	1.24	Neodiosmin		607.167	607.168	5.16	NEG	17633.6	21789.9	22135	20519.5	0.00291185	VCCNKWWXYVWTLT-CYZBKYQRSA-N	C1(O[C@H]2[C@H](O[C@H]3[C@H](O)[C@H](O)[C@@H](O)[C@H](C)O3)[C@@H](O)[C@H](O)[C@@H](CO)O2)C=C2OC(C3C=CC(OC)=C(O)C=3)=CC(=O)C2=C(O)C=1			LMPK12113402		69964214		Flavonoids	Flavones	HY-N4122	HPLC≥98%	level2
compound00561	10.02_365.1029m/z	M-H	C21H18O6	53.7	48.8	-0.31	Neoglycyrol	233.1542, 295.0244, 302.8894, 307.0251, 324.9941, 364.0963, 364.9842, 365.1028	365.103	365.103	10.02	NEG	8714.17	9670.78	12607.9	10331	0.00146603	LWESBHWAOZORCQ-UHFFFAOYSA-N	COC1=C(CC=C(C)C)C(O)=CC2=C1C1=C(C3=C(O1)C=C(O)C=C3)C(=O)O2	HMDB0033882	71470		C16968	5320083	23013-84-5	Phenylpropanoids	Coumarins	HY-N3961	HPLC≥98%	level2
compound00562	5.06_449.1092m/z	M-H	C21H22O11	44.4	0	0.5	Neoisoastilbin		449.109	449.109	5.06	NEG	9446.53	7248.22	7944.63	8213.12	0.0011655	ZROGCCBNZBKLEL-XEXNSLJOSA-N	C[C@@H]1O[C@@H](O[C@H]2C(=O)c3c(O)cc(O)cc3O[C@H]2c2ccc(O)c(O)c2)[C@H](O)[C@H](O)[C@H]1O						54141-72-9	Flavonoids	Flavanonols	HY-N5116	HPLC≥98%	level2
compound00600	4.59_627.1553m/z	M+H	C27H30O17	41.4	0	-0.48	Quercetin 3-gentiobioside		627.156	627.155	4.59	POS	56875.4	54105.2	50672.5	53884.4	0.00764655	FDRQPMVGJOQVTL-DEFKTLOSSA-N	C1(O)=CC2OC(C3C=C(O)C(O)=CC=3)=C(O[C@H]3[C@H](O)[C@@H](O)[C@H](O)[C@@H](CO[C@H]4[C@H](O)[C@@H](O)[C@H](O)[C@@H](CO)O4)O3)C(=O)C=2C(O)=C1	HMDB0301692	50512	LMPK12112096		5320834	117-39-5	Flavonoids	Flavonols	HY-N4089	HPLC≥98%	level2
compound00563	1.01_527.1578m/z	M+Na	C18H32O16	55.2	77.9	-0.88	Neokestose	203.0525, 347.0947, 365.1053, 527.1581	527.158	527.158	1.01	POS	4.58815e+06	4.69446e+06	4.66834e+06	4.65031e+06	0.65991	HQFMTRMPFIZQJF-UHFFFAOYSA-N	OCC1OC(CO)(OCC2OC(OC3(CO)OC(CO)C(O)C3O)C(O)C(O)C2O)C(O)C1O	HMDB0029921	86589			102436	3688-75-3					level2
compound00565	4.87_415.1035m/z	M-H	C21H20O9	41.1	0	0.07	Neopuerarin A		415.103	415.103	4.87	NEG	13358	12434	19414.2	15068.7	0.00213835	ANUVQPJCPQLESC-OMFXLVFUSA-N	O=c1c(-c2ccc(O)cc2)coc2c([C@H]3O[C@H]([C@H](O)CO)[C@H](O)[C@H]3O)c(O)ccc12						1150314-34-3	Flavonoids	Isoflavones	DX0160	HPLC≥98%	level2
compound00566	4.76_417.1177m/z	M+H	C21H20O9	48.2	0	-0.67	Neopuerarin B	255.0652, 416.1848, 417.119	417.118	417.118	4.76	POS	162234	195750	175368	177784	0.0252287	ANUVQPJCPQLESC-BUQAOYBGSA-N	O=c1c(-c2ccc(O)cc2)coc2c([C@@H]3O[C@H]([C@H](O)CO)[C@H](O)[C@H]3O)c(O)ccc12						1150314-39-8	Flavonoids	Isoflavones	DX0161	HPLC≥95%	level2
compound00567	4.95_433.1127m/z	M+H-H2O	C21H22O11	47.1	0	-0.54	Neosmitilbin	137.0235, 147.0441, 257.081, 271.0601, 433.1148	433.113	433.113	4.95	POS	131575	150032	136861	139489	0.0197945	ZROGCCBNZBKLEL-MFSALPCASA-N	CC1C(C(C(C(O1)OC2C(OC3=CC(=CC(=C3C2=O)O)O)C4=CC(=C(C=C4)O)O)O)O)O		67945		C09803	442437	54081-47-9	Flavonoids	Flavanonols	HY-N5115	HPLC≥98%	level2
compound00568	4.92_461.1074m/z	M+H-H2O	C22H22O12	41.1	0	-0.84	Nepitrin		461.108	461.107	4.92	POS	16360.4	24617.4	23037.3	21338.4	0.00302805	DMXHXBGUNHLMQO-IWLDQSELSA-N	C1(O[C@H]2[C@H](O)[C@@H](O)[C@H](O)[C@@H](CO)O2)=CC2OC(C3C=C(O)C(O)=CC=3)=CC(=O)C=2C(O)=C1OC	HMDB0030548	49621	LMPK12111196		120742	569-90-4	Flavonoids	Flavones	HY-N5010	HPLC≥98%	level2
compound00569	6.01_329.1058m/z	M-H2O-H	C21H18NO4+	42.8	0	0.06	Nitidine		329.106	329.106	6.01	NEG	22560.3	27309.4	24729.6	24866.4	0.00352871	KKMPSGJPCCJYRV-UHFFFAOYSA-N	O(C1=CC=2C=[N+](C=3C(=CC=C4C=C5OCOC5=CC43)C2C=C1OC)C)C						6872-57-7	Alkaloids		HY-N0498	HPLC≥98%	level2
compound00570	9.05_402.1312n	M+H, M+Na, M+K	C21H22O8	58	0	-0.69	Nobiletin	373.0919, 403.1385	403.139	403.139	9.05	POS	3.43046e+06	3.45712e+06	3.45004e+06	3.44587e+06	0.488992	MRIAQLRQZPPODS-UHFFFAOYSA-N	C1(OC)=C(OC)C2OC(C3C=CC(OC)=C(OC)C=3)=CC(=O)C=2C(OC)=C1OC	HMDB0029540	44436	LMPK12111468	C10112	72344	478-01-3	Flavonoids	Flavones	HY-N0155	HPLC≥98%	level2
compound00571	9.47_355.1536m/z	M+H	C21H22O5	53.2	0	-0.99	Dehydroglyasperin C	135.0441, 153.0547, 191.1067, 299.0542, 299.0907, 354.1044, 355.068, 355.1114, 355.1525	355.154	355.154	9.47	POS	72965.6	68112.7	71477.9	70852.1	0.0100544	UACNRZUVCUEUPY-UHFFFAOYSA-N	COc1c2c(cc(O)c1CC=C(C)C)OCC(c1ccc(O)cc1O)=C2						199331-35-6	Flavonoids	Other flavonoids	DQ0423	HPLC≥98%	level2
compound00572	8.15_311.2228m/z	2M-H	C9H16O2	57.4	23.4	0.01	Nonenoic acid	79.9563, 80.9641, 147.0438, 174.9553, 293.2117, 311.0958, 311.2226	311.223	311.223	8.15	NEG	29385.1	27722.8	29680.9	28929.6	0.0041053	ADLXTJMPCFOTOO-UHFFFAOYSA-N	CCCCCCC=CC(=O)O					5312586						level2
compound00573	9.48_185.1177m/z	M+FA-H	C9H16O	51.8	0	-4.3	Nonenone	116.9275, 116.9942, 141.0913, 141.1276, 144.9892, 164.9960, 184.9855, 185.0042, 185.0809, 185.1177	185.119	185.118	9.48	NEG	10089.4	9933.49	9376.03	9799.64	0.00139063	HDKLIZDXVUCLHQ-UHFFFAOYSA-N	CCCCCC=CC(=O)C					5317045	18402-83-0					level2
compound00574	2.59_359.0623m/z	M+FA-H	C13H14O9	41	0.524	0.93	Norbergenin	57.0335, 80.9643, 85.0284, 129.0184, 147.0288, 151.0389, 191.0189, 209.0297, 213.0212, 359.0621	359.062	359.062	2.59	NEG	42439.2	43027	44586.8	43351	0.00615179	GDYGAIKPBLFCKR-OIPGZRGRSA-N	O=C1O[C@H]2[C@@H](O[C@H](CO)[C@@H](O)[C@@H]2O)c2c1cc(O)c(O)c2O						79595-97-4	Phenylpropanoids	Coumarins	HY-N9447	HPLC≥98%	level2
compound00564	4.55_683.2198m/z	M-H2O-H	C31H42O18	40.3	0	0.75	Neonuezhenide		683.219	683.22	4.55	NEG	11146.4	16279.7	17368.6	14931.5	0.00211889	IQOYABZSYGZAAQ-OEUACMKRSA-N	C/C=C1/[C@H](O[C@@H]2O[C@H](CO)[C@@H](O)[C@H](O)[C@H]2O)OC=C(C(=O)OC)[C@H]1CC(=O)OC[C@H]1O[C@@H](OCCc2ccc(O)c(O)c2)[C@H](O)[C@@H](O)[C@@H]1O						96382-91-1	Terpenes	Monoterpenes	DX0198	HPLC≥98%	level2
compound00601	4.77_597.0914m/z	M-H2O-H	C28H24O16	44.3	2.47	4.56	Quercetin 3-o-(6''-galloyl)-beta-d-glucopyranoside	85.0285, 116.9276, 191.0192	597.089	597.091	4.77	NEG	736795	324038	111474	390769	0.0554527	FMQQLXJREAGPHS-OAYLZIFXSA-N	C1(O)=CC2OC(C3C=C(O)C(O)=CC=3)=C(O[C@H]3[C@H](O)[C@@H](O)[C@H](O)[C@@H](COC(C4C=C(O)C(O)=C(O)C=4)=O)O3)C(=O)C=2C(O)=C1			LMPK12112141		9830456		Flavonoids	Flavonols	STC0420105	HPLC≥98%	level2
compound00602	4.81_611.1617m/z	M+H	C27H30O16	57.8	76.4	1.76	quercetin-3-O-rhamnoglucoside	85.029, 192.102, 303.0498, 465.1026	611.161	611.162	4.81	POS	1.3884e+06	1.50444e+06	1.50897e+06	1.46727e+06	0.208215	FYBMGZSDYDNBFX-JKPQVIFSSA-N	C[C@H]1[C@H]([C@H]([C@H]([C@@H](O1)O[C@@H]2[C@H]([C@H]([C@H](O[C@H]2OC3=C(OC4=CC(=CC(=C4C3=O)O)O)C5=CC(=C(C=C5)O)O)CO)O)O)O)O)O						32453-36-4					level2
compound00603	5.17_493.0994m/z	M+FA-H	C21H20O11	41.8	0	1.38	Quercitrin		493.099	493.099	5.17	NEG	2177.24	5099.98	4857.94	4045.05	0.00057402	OXGUCUVFOIWWQJ-HQBVPOQASA-N	C[C@@H]1O[C@@H](OC2=C(OC3=CC(O)=CC(O)=C3C2=O)C2=CC(O)=C(O)C=C2)[C@H](O)[C@H](O)[C@H]1O	HMDB0033751	43747		C01750	5280459	522-12-3	Flavonoids	Flavones	HY-N0418	HPLC≥98%	level2
compound00630	4.25_529.1564m/z	M-H	C23H30O14	56.8	82.6	0.25	pikuroside	167.8257, 175.0606, 175.0765, 191.0555, 234.7406, 234.7651, 316.3336, 431.1133, 483.1499, 529.1484	529.156	529.156	4.25	NEG	36924.7	30767.7	32087.1	33259.8	0.00471979	DTNNYXMHYVWWHO-BBECDWKJSA-N	COC1=C(C=CC(=C1)C(=O)O[C@H]2[C@@H]3C[C@@H]4OC[C@@]([C@H]3[C@@H](O4)O[C@H]5[C@@H]([C@H]([C@@H]([C@H](O5)CO)O)O)O)([C@@H]2O)O)O											level2
compound00631	6.96_271.0612m/z	M-H	C15H12O5	46.4	9.55	-0.08	Pinobanksin	93.0334, 107.0128, 119.0491, 135.0444, 151.0028, 177.0186, 203.1284, 270.0843, 271.0613	271.061	271.061	6.96	NEG	102622	108311	107463	106132	0.0150608	SUYJZKRQHBQNCA-LSDHHAIUSA-N	C1=CC=C(C=C1)C2C(C(=O)C3=C(C=C(C=C3O2)O)O)O		64203		C09826	73202	548-82-3	Flavonoids	Flavanonols	DD0157	HPLC≥98%	level2
compound00632	9.09_315.0860m/z	M+H	C17H14O6	45.3	0	-0.97	Pinobanksin 3-acetate	95.0495, 145.0648, 241.1581, 259.1696, 282.052, 285.0392, 297.1847, 300.0625, 315.0859	315.086	315.086	9.09	POS	501505	515939	510556	509333	0.0722778	BJYHZSNSMVEQEH-SJORKVTESA-N	CC(=O)OC1C(OC2=CC(=CC(=C2C1=O)O)O)C3=CC=CC=C3		64204		C16418	148556	52117-69-8	Flavonoids	Flavanonols	HY-N1854	HPLC≥98%	level2
compound00633	8.91_257.0806m/z	M+H	C15H12O4	46	0	-1	Pinocembrin		257.081	257.081	8.91	POS	6154.16	6025.35	7342.96	6507.49	0.000923456	URFCJEUYXNAHFI-ZDUSSCGKSA-N	C1(O)C=C2O[C@]([H])(C3C=CC=CC=3)CC(=O)C2=C(O)C=1	HMDB0030808	44418	LMPK12140214	C09827	68071	480-39-7	Flavonoids	Flavanones	HY-N0575	HPLC≥98%	level2
compound00634	7.21_313.0717m/z	M-H	C17H14O6	55.4	0	-0.13	Pisatin		313.072	313.072	7.21	NEG	9503	9369.69	9411.27	9427.98	0.00133789	LZMRDTLRSDRUSU-UHFFFAOYSA-N	COC1=CC=C2C3OC4=C(C=C5OCOC5=C4)C3(O)COC2=C1	HMDB0033732	89503			4484953	469-01-2					level2
compound00635	1.35_217.0347m/z	M+FA-H	C7H8O5	56.6	85.9	-4	Dehydroshikimic acid	127.0390, 129.0545, 137.0226, 145.0499, 155.0341, 198.0400, 199.0244, 216.0508, 216.9815, 217.0352	217.036	217.035	1.35	NEG	19857.7	21346	17452.9	19552.2	0.00277459	XNEFHYFPRJBTJF-UHFFFAOYSA-N	C1C(=CC(C(C1=O)O)O)C(=O)O											level2
compound00636	6.20_147.0440m/z	M+H	C9H6O2	44.1	0	-0.2	Coumarin	91.0548, 103.0548, 147.0441	147.044	147.044	6.2	POS	801171	838101	831541	823605	0.116875	ZYGHJZDHTFUPRJ-UHFFFAOYSA-N	O=C1OC2=CC=CC=C2C=C1	HMDB0001218	3525		C05851	323	91-64-5	Phenylpropanoids	Coumarins	HY-N0709	HPLC≥98%	level2
compound00637	5.70_302.1286m/z	M+H	C19H15N3O	41.2	0	-0.69	Dehydroevodiamine	167.0704, 287.1051, 301.1065, 301.1405, 302.1292	302.129	302.129	5.7	POS	73842.4	62204.1	66355	67467.2	0.00957404	VXHNSVKJHXSKKM-UHFFFAOYSA-N	CN1C2=CC=CC=C2C(=O)N2CCC3=C4C=CC=CC4=NC3=C12	HMDB0250954				9817839		Alkaloids		HY-N6029	HPLC≥98%	level2
compound00638	5.89_129.1275m/z	M+H-H2O	C8H18O2	53	0	0.8	(3R,4S)-2,5-Dimethyl-3,4-hexanediol		129.127	129.127	5.89	POS	2613.55	2882.01	3084.27	2859.94	0.000405845	UEGKGPFVYRPVCC-OCAPTIKFSA-N	CC(C)[C@@H]([C@@H](C(C)C)O)O						22607-11-0					level2
compound00639	10.65_261.1848m/z	M+H	C17H24O2	43.5	0	-0.51	(3R,8S)-Falcarindiol	133.0650, 147.0807, 161.1325, 179.1432, 187.1098, 215.1794, 243.1744, 260.2359, 261.1519, 261.1849	261.185	261.185	10.65	POS	36441.4	37951.5	37146.7	37179.9	0.00527607	QWCNQXNAFCBLLV-YWALDVPYSA-N	O[C@H](C#CC#C[C@@H](C=C)O)/C=C\CCCCCCC			LMFA05000658	C08449	5281148		Others		DF0015	HPLC≥98%	level2
compound00629	6.35_843.3796m/z	2M-H	C22H30O8	53	0	-1.49	picrasin f		843.381	843.38	6.35	NEG	28476	33254.2	35892.3	32540.8	0.00461776	PTNGNIZYEVURDF-FCESQLEQSA-N	CC1C=C(C(=O)C2(C1CC3C4(C2C5C(C(C4(CC(=O)O3)O)(C)O)OCO5)C)C)OC		71528		C17053	46173861						level2
compound00640	4.62_167.0343m/z	M-H	C8H8O4	59	85.1	-4.01	(3S)-3-acetyl-6-methylpyran-2,4-dione	91.0178, 95.0131, 96.959, 108.0206, 123.0079, 123.0442, 152.0105, 166.0494, 167.0343	167.035	167.034	4.62	NEG	52221.4	54586.8	56943.6	54583.9	0.00774582	PGRHXDWITVMQBC-ZETCQYMHSA-N	CC1=CC(=O)[C@@H](C(=O)O1)C(=O)C						520-45-6					level2
compound00642	4.17_451.2187m/z	M+FA-H	C19H34O9	53.9	59.2	0.64	(3s,5r,6r,7 e,9s)-megastigman-7-ene-3,5,6,9-tetrol-9-o-β-d-glucopyranoside	167.1073, 179.0550, 191.0555, 245.0809, 289.0723, 331.0815, 353.0913, 405.2127, 451.1266, 451.2173	451.219	451.219	4.17	NEG	220572	227052	228161	225261	0.0319661	XZRJEYQBLXDNNU-UHFFFAOYSA-N	CC(C=CC1(C(CC(CC1(C)O)O)(C)C)O)OC2C(C(C(C(O2)CO)O)O)O											level2
compound00643	4.14_395.1922m/z	M+FA-H	C16H30O8	54.2	57.3	-0.19	(3s,6r)-6,7-dihydroxy-6,7-dihydrolinalool-3-o-β-d-glucopyranoside	125.0234, 161.0450, 227.0923, 232.7899, 251.1133, 302.8387, 349.1871, 395.0750, 395.1507, 395.1560	395.192	395.192	4.14	NEG	33649.4	35976.3	31746	33790.5	0.0047951	BWEHDKNACKAKFC-UHFFFAOYSA-N	CC(C)(C(CCC(C)(C=C)OC1C(C(C(C(O1)CO)O)O)O)O)O											level2
compound00644	9.89_488.3499n	M+H-H2O, M+H	C30H48O5	64.5	71.1	-0.61	(4aR,5R,6aR,6aS,6bR,8aR,10R,11S,12aR,14bS)-5,10,11-trihydroxy-2,2,6a,6b,9,9,12a-heptamethyl-1,3,4,5,6,6a,7,8,8a,10,11,12,13,14b-tetradecahydropicene-4a-carboxylic acid	295.242, 313.2522, 435.3261, 453.3364, 471.3479	471.347	471.347	9.89	POS	156111	139338	146181	147210	0.0208901	MVSZSNURWVQAIV-PTRZIVABSA-N	C[C@@]12CC[C@@H]3[C@@]([C@H]1CC=C4[C@]2(C[C@H]([C@@]5([C@H]4CC(CC5)(C)C)C(=O)O)O)C)(C[C@@H]([C@@H](C3(C)C)O)O)C											level2
compound00645	5.45_350.2322m/z	M+H	C20H31NO4	51.4	0	-1.09	(5S,6S,15R)-15-Methyllycopodane-5,6-diol 5,6-diacetate		350.233	350.232	5.45	POS	26791.2	29023	25112.7	26975.6	0.00382802	LSLXWPPVHQKSJX-WRTXMISJSA-N	C[C@@H]1C[C@@H]2[C@H]3CCCN4[C@@]3(C1)[C@H](CCC4)[C@@H]([C@H]2OC(=O)C)OC(=O)C											level2
compound00646	5.14_223.0608m/z	M+FA-H	C10H10O3	60	59.1	-1.95	(S)-Isosclerone	133.0650, 149.0235, 161.0598, 163.0392, 164.0471, 179.0701, 182.9877, 208.0371, 223.0251, 223.0609	223.061	223.061	5.14	NEG	88451	92152.4	100797	93800.1	0.0133109	ZXYYTDCENDYKBR-UHFFFAOYSA-N	OC1CCC(=O)C2=C1C=CC=C2O	HMDB0038712	93367			10442251	54712-38-8					level2
compound00647	5.84_491.2135m/z	M+FA-H	C21H34O10	61.8	68.2	0.14	(Z)-(1S,5R)-beta-pinen-10-yl-beta-vicianoside	71.0127, 89.0233, 149.0444, 226.2927, 293.0868, 345.0817, 445.2080, 490.2686, 491.1079, 491.2119	491.213	491.214	5.84	NEG	70810.2	67695.5	65652.3	68052.7	0.00965713	QIJSFUZTJUWHOM-UHFFFAOYSA-N	CC1(C2CCC(=C(C3C(C(C(C(O3)OC)O)O)O)OC4C(C(C(CO4)O)O)O)C1C2)C						88623-94-3					level2
compound00648	8.31_251.0924m/z	M+FA-H	C12H14O3	54.1	59.8	-0.57	(z)-6,7-epoxy-6,7-dihydroligustilide	190.9926, 207.1022, 210.9820, 211.0009, 223.0975, 230.9860, 231.0057, 250.1441, 250.9908, 251.0916	251.093	251.092	8.31	NEG	12192.7	12298.3	13375.3	12622.1	0.00179116	ZCTBULGQERTBEG-UHFFFAOYSA-N	CCCC=C1C2=C(C3C(O3)CC2)C(=O)O1					5317139						level2
compound00649	9.53_311.2229m/z	2M-H	C9H16O2	50.7	0	0.3	(Z)-isobutyl 2-methylbut-2-enoate	223.1701, 293.2131, 311.2227	311.223	311.223	9.53	NEG	505522	504420	515020	508321	0.0721341	XDEGQMQKHFPBEW-UHFFFAOYSA-N	CC=C(C)C(=O)OCC(C)C					5367806	61692-84-0					level2
compound00650	4.42_261.0881m/z	M+FA-H	C12H12N2O2	50.4	43.3	0.09	1,2,3,9-tetrahydropyrrolo(2,1-b)quinazolin-1-carboxylicacid	132.0449, 144.0450, 146.0601, 181.0506, 201.0671, 217.0978, 219.0777, 261.0063, 261.0418, 261.0890	261.088	261.088	4.42	NEG	42588.8	45033.2	41230.3	42950.8	0.006095	GZQYCHREXLDRDI-UHFFFAOYSA-N	C1CC2=NC3=CC=CC=C3CN2C1C(=O)O					10965928						level2
compound00651	4.59_337.0932m/z	M-H	C16H18O8	62.7	24.3	0.83	1,2,4-trihydroxynaphthalene-4-glucoside	93.0334, 119.0492, 163.0392, 173.0449, 191.0554, 255.0656, 337.0939	337.093	337.093	4.59	NEG	43980.3	43366.4	47430.9	44925.9	0.00637528	BTMJYJDRRKXOHZ-UHFFFAOYSA-N	C1=CC=C2C(=C1)C(=CC(=C2O)O)OC3C(C(C(C(O3)CO)O)O)O											level2
compound00641	5.86_199.0971m/z	M-H	C10H16O4	55.7	77.7	-2.66	(3S,3aR,5S,6S,7aR)-5,6-dihydroxy-3,6-dimethyl-3,3a,4,5,7,7a-hexahydrobenzofuran-2-one	137.0965, 155.1069, 178.9925, 199.0009, 199.097	199.098	199.097	5.86	NEG	29593.6	28681.6	28935.9	29070.4	0.00412528	WMRLNPAAXAUOIO-PLAGJLMLSA-N	C[C@H]1[C@H]2C[C@@H]([C@@](C[C@H]2OC1=O)(C)O)O											level2
compound00653	1.01_223.0455m/z	M+FA-H	C6H10O6	43.6	22.5	-2.34	1,4-D-Gulonolactone	72.9920, 85.0283, 101.0232, 111.0076, 125.0234, 129.0182, 143.0338, 147.0285, 205.0348, 223.0464	223.046	223.046	1.01	NEG	335672	308333	296811	313605	0.0445027	SXZYCXMUPBBULW-LECHCGJUSA-N	C(C(C1C(C(C(=O)O1)O)O)O)O		3314		C01040	165105	3327-64-8	Carbohydrates and Glycosides	Carbohydrates	HY-118840	HPLC≥98%	level2
compound00628	7.38_662.3663n	M+H-H2O, M+H	C36H54O11	40.4	0	-0.53	Picfeltarraenin X	451.3205, 469.3308, 627.3539, 645.3647	645.363	645.363	7.38	POS	623409	666560	674633	654867	0.09293	WZLJFFOIPJDGBU-MXKLYMAESA-N	CC(C)C1=CC(=O)[C@](C)([C@H]2[C@H](O)C[C@@]3(C)[C@@H]4CC=C5[C@@H](C[C@H](O[C@@H]6O[C@H](CO)[C@@H](O)[C@H](O)[C@H]6O)[C@@H](O)C5(C)C)[C@]4(C)C(=O)C[C@]23C)O1						1391826-61-1	Terpenes	Triterpenes	DK0025	HPLC≥98%	level2
compound00626	8.28_807.4187m/z	M+FA-H	C41H62O13	41.8	0.0734	1.86	Picfeltarraenin IA	113.0234, 807.4181	807.417	807.419	8.28	NEG	4.03841e+06	3.98288e+06	4.20128e+06	4.07419e+06	0.578155	WPXIIGGPWPYUSJ-YNOTVBMGSA-N	CC(C)C1=CC(=O)[C@@](C)(C2[C@H](O)C[C@@]3(C)[C@@H]4CC=C5[C@@H](CC[C@@H](OC6OCC(O)C(O)C6OC6OC(C)C(O)C(O)C6O)C5(C)C)[C@]4(C)C(=O)C[C@]23C)O1						97230-47-2	Terpenes	Triterpenes	HY-N1474	HPLC≥98%	level2
compound00604	1.84_273.1445m/z	M+NH4	C12H17NO5	69.3	74.1	0.17	radicamine a	70.0658, 72.0816, 112.0872, 219.1132, 237.1236, 255.1339, 272.1295, 273.1461	273.144	273.144	1.84	POS	47810.4	50024.4	50388.7	49407.9	0.0070113	NEAQPVOYHYPSER-BVALORAHSA-N	COC1=C(C=C(C=C1)[C@H]2[C@@H]([C@H]([C@@H](N2)CO)O)O)O											level2
compound00605	1.18_259.0807m/z	M+H-H2O	C11H16O8	53.1	0	-1.75	RAMMCULIN		259.081	259.081	1.18	POS	106870	112698	117346	112305	0.0159368	TYWXNGXVSZRXNA-UHFFFAOYSA-N	C1=CC(=O)OC1COC2C(C(C(C(O2)CO)O)O)O					441581						level2
compound00606	6.28_965.4251m/z	M-H	C44H70O23	44.9	0	1.63	Rebaudioside A		965.423	965.425	6.28	NEG	62451.6	60154.1	49565.1	57390.3	0.00814406	CHSPVGNDBQFQNR-OAUYYHDTSA-N	C=C1C[C@]23CC[C@@H]4[C@](C)(C(=O)O[C@@H]5O[C@H](CO)[C@@H](O)[C@H](O)[C@H]5O)CCC[C@]4(C)[C@@H]2C[C@@H](O[C@@H]2O[C@H](CO)[C@@H](O)[C@H](O[C@@H]4O[C@H](CO)[C@@H](O)[C@H](O)[C@H]4O)[C@H]2OC2O[C@H](CO)[C@@H](O)[C@H](O)[C@H]2O)[C@@H]1C3						58543-16-1	Terpenes	Diterpenes	HY-N0466	HPLC≥98%	level2
compound00607	10.37_275.2004m/z	M+H-H2O	C18H28O3	53.6	0	-0.55	polyacetylene PQ-1		275.2	275.2	10.37	POS	23073.8	23839.1	24294.8	23735.9	0.00336829	QSLYECSTHSYXDL-KSZLIROESA-N	CCCCCCC[C@@H]([C@@H](CC#CC#C[C@H](C=C)O)O)OC											level2
compound00608	5.07_116.1072m/z	M+H	C6H13NO	54.1	0	1.5	Policapram		116.107	116.107	5.07	POS	7665.22	6539.8	6369.54	6858.19	0.000973222	LCJRHAPPMIUHLH-UHFFFAOYSA-N	[CH]CCCCC([N])=O	HMDB0256664				32775						level2
compound00609	6.67_579.1513m/z	2M-H	C15H14O6	57.3	0	0.78	plumericin		579.151	579.151	6.67	NEG	33361.3	35613	33632.1	34202.1	0.00485351	VFXXNAVZODKBIW-JKXVGBJFSA-N	CC=C1C2C3(C=CC4C3C(O2)OC=C4C(=O)OC)OC1=O		67940		C09796	5281545	77-16-7					level2
compound00610	5.43_186.0762m/z	M+NH4	C8H8O4	40.1	0	0.48	Phloracetophenone		186.076	186.076	5.43	POS	6574.34	7000.11	6771.86	6782.1	0.000962426	XLEYFDVVXLMULC-UHFFFAOYSA-N	CC(=O)C1=C(O)C=C(O)C=C1O	HMDB0029644	44660			68073	480-66-0	Others		HY-W008226	HPLC≥98%	level2
compound00611	2.95_218.1030m/z	M-H	C9H17NO5	60	66.8	-1.62	pantothensaure	71.0128, 88.0393, 127.8692, 146.0813, 218.1031	218.103	218.103	2.95	NEG	50331	55346.8	54370.6	53349.5	0.00757064	GHOKWGTUZJEAQD-UHFFFAOYSA-N	CC(C)(CO)C(O)C(O)=NCCC(O)=O	HMDB0250782	317442			988						level2
compound00612	11.07_277.2160m/z	M+H	C18H28O2	61.1	76.4	-0.85	Parinaric acid	79.0549, 81.0706, 93.0704, 95.0860, 107.0857, 121.1013, 135.1169, 149.1325, 259.2055, 277.2160	277.216	277.216	11.07	POS	11500.1	12223	12043.4	11922.2	0.00169184	IJTNSXPMYKJZPR-UHFFFAOYSA-N	CCC=CC=CC=CC=CCCCCCCCC(O)=O	HMDB0248240										level2
compound00613	8.82_248.1411n	M+H, M+Na	C15H20O3	54.2	0	-0.66	Parthenolide	161.1325, 175.1484, 185.1324, 203.1432, 205.1014, 207.1382, 213.1273, 221.1539, 231.1381, 249.1481	249.149	249.148	8.82	POS	111276	118050	115132	114819	0.0162936	KTEXNACQROZXEV-SLXBATTESA-N	[C@@H]12O[C@]1(C)CCC=C(C)CC[C@H]1C(C(=O)O[C@H]21)=C			LMPR0103090002	C07609	108068		Terpenes	Sesquiterpenes	HY-N0141	HPLC≥98%	level2
compound00627	8.04_923.4662m/z	M-H	C47H72O18	47.3	0.0156	1.79	Picfeltarraenin IV	923.4731	923.465	923.466	8.04	NEG	143422	131718	131948	135696	0.0192562	AJDSYFQMQGZVPS-TWNGIMQYSA-N	CC(C)C1=CC(=O)[C@](C)([C@H]2[C@H](O)C[C@@]3(C)[C@@H]4CC=C5[C@@H](CC[C@@H](O[C@@H]6OC[C@@H](O)[C@H](O[C@@H]7O[C@H](CO)[C@@H](O)[C@H](O)[C@H]7O[C@@H]7O[C@@H](C)[C@H](O)[C@@H](O)[C@H]7O)[C@H]6O)C5(C)C)[C@]4(C)C(=O)C[C@]23C)O1						184288-35-5	Terpenes	Triterpenes	DK0024	HPLC≥98%	level2
compound00614	1.88_197.0922m/z	M+H-H2O	C9H14N2O4	54	0	0.48	Pedatisectine E		197.092	197.092	1.88	POS	16976.8	17210.4	17982.2	17389.8	0.00246773	ZHCOCLGEHTXBQU-UHFFFAOYSA-N	CC1=CN=C(C=N1)C(C(C(CO)O)O)O											level2
compound00616	5.43_430.3313m/z	M+H	C27H43NO3	44.3	0	-0.56	Peiminine		430.332	430.331	5.43	POS	21224.6	23752.9	21910.5	22296	0.00316395	IQDIERHFZVCNRZ-YUYPDVIUSA-N	CC1CCC2C(C3CCC4C(C3CN2C1)CC5C4CC(=O)C6C5(CCC(C6)O)C)(C)O				C10808	167691		Alkaloids		HY-N0213	HPLC≥98%	level2
compound00617	7.18_299.0912m/z	M+H-H2O	C17H16O6	40	0	-0.57	Pendulone		299.091	299.091	7.18	POS	21232	21036.4	20806.2	21024.9	0.00298357	SHZOHJDZQPQBSW-UHFFFAOYSA-N	C1(O)C=CC2CC(C3=CC(=O)C(OC)=C(OC)C3=O)COC=2C=1		48296	LMPK12080052		5320464		Phenols	Monophenols	DC0194	HPLC≥98%	level2
compound00618	6.32_303.0499m/z	M+H	C15H10O7	50.9	0	-0.22	Pentahydroxyflavone		303.05	303.05	6.32	POS	30660.6	26140.4	26949.5	27916.9	0.00396159	RNKSNQNKTRGJSZ-UHFFFAOYSA-N	C1=CC=C(C=C1)C2=C(C(=O)C3=C(C(=C(C(=C3O2)O)O)O)O)O					25087106						level2
compound00619	5.07_247.0964m/z	M+H-H2O	C14H16O5	40.9	0	-0.51	Peucedanol		247.096	247.096	5.07	POS	17765.6	16268.9	12144.8	15393.1	0.00218438	WRTWKAQFZYXAEJ-GFCCVEGCSA-N	CC(C)(O)[C@H](O)Cc1cc2ccc(=O)oc2cc1O						20516-23-8	Phenylpropanoids	Coumarins	DB0150	HPLC≥98%	level2
compound00620	1.74_329.0880m/z	M-H	C14H18O9	48.2	39.3	0.66	Phaseoloidin	128.0341, 147.0301, 161.0447, 165.0540, 191.0183, 209.0291, 229.4253, 285.0980, 329.0477, 329.0876	329.088	329.088	1.74	NEG	30044.8	33218.7	32374.5	31879.3	0.00452388	MVFYXXNAFZRZAM-RGCYKPLRSA-N	O=C(O)Cc1cc(O)ccc1O[C@@H]1O[C@H](CO)[C@@H](O)[C@H](O)[C@H]1O						118555-82-1	Carbohydrates and Glycosides	Glycosides	HY-N7400	HPLC≥98%	level2
compound00621	4.88_329.1242m/z	M+FA-H	C14H20O6	40.8	0	-0.12	Phenylethyl-beta-D-galactoside		329.124	329.124	4.88	NEG	23294.4	25045.6	21654	23331.3	0.00331087	MLRIJUWUQTVDQE-MBJXGIAVSA-N	OC[C@H]1O[C@@H](OCCc2ccccc2)[C@H](O)[C@@H](O)[C@H]1O						14861-16-6	Carbohydrates and Glycosides	Glycosides	Y64040-50mg	HPLC≥98%	level2
compound00622	6.56_275.0913m/z	M+H	C15H14O5	40	0	-0.35	Phloretin		275.091	275.091	6.56	POS	6142.36	5210.51	6485.27	5946.05	0.000843784	VGEREEWJJVICBM-UHFFFAOYSA-N	C1(O)C=C(O)C(C(=O)CCC2C=CC(O)=CC=2)=C(O)C=1	HMDB0003306	3405	LMPK12120525	C00774	4788	60-82-2	Flavonoids	Chalcones	HY-N0142	HPLC≥98%	level2
compound00623	4.81_449.1074m/z	M+H-H2O	C21H22O12	53.5	0	-0.88	Plantagoside		449.108	449.107	4.81	POS	9702.55	12892.5	13643.1	12079.4	0.00171414	SNFFBROYEDWRGB-NHXQFOETSA-N	C1C(OC2=CC(=CC(=C2C1=O)O)O)C3=CC(=C(C(=C3)OC4C(C(C(C(O4)CO)O)O)O)O)O		52936		C17531	174157		Flavonoids	Flavanones	HY-N1470	HPLC≥98%	level2
compound00624	2.51_288.0842n	M+Na, M+K, M+H	C12H16O8	53.1	7.7	-0.95	Phlorin	120.0811, 132.0808, 149.021, 166.0857, 185.0424, 264.1227, 292.1177, 310.127, 311.0735	311.074	311.074	2.51	POS	729947	691400	683026	701457	0.0995415	WXTPOHDTGNYFSB-UHFFFAOYSA-N	OCC1OC(OC2=CC(O)=CC(O)=C2)C(O)C(O)C1O	HMDB0035589				12314169	28217-60-9					level2
compound00625	5.36_435.1296m/z	M-H	C21H24O10	44.6	0	-0.08	Phlorizin		435.13	435.13	5.36	NEG	6528.3	8076.85	7802.62	7469.26	0.00105994	IOUVKUPGCMBWBT-HXBJIUPGSA-N	O=C(CCc1ccc(O)cc1)c1c(O)cc(O)cc1O[C@@H]1OC(CO)[C@@H](O)[C@@H](O)C1O						60-81-1	Flavonoids	Chalcones	HY-N0143	HPLC≥98%	level2
compound00615	5.26_432.3470m/z	M+H	C27H45NO3	41.1	0	-0.62	Peimine		432.347	432.347	5.26	POS	19736	18000.4	16822.4	18186.3	0.00258076	IUKLSMSEHKDIIP-BZMYINFQSA-N	CC1CCC2C(C3CCC4C(C3CN2C1)CC5C4CC(C6C5(CCC(C6)O)C)O)(C)O		68613		C10830	131900	23496-41-5	Alkaloids		HY-N0212	HPLC≥98%	level2
compound00755	6.49_357.0943m/z	M+Na	C17H18O7	44.1	0	-0.67	Byakangelicin		357.094	357.094	6.49	POS	13762.2	10537.5	12724.4	12341.4	0.00175132	PKRPFNXROFUNDE-LLVKDONJSA-N	CC(C)(C(COC1=C2C(=C(C3=C1OC(=O)C=C3)OC)C=CO2)O)O		67462		C09141	10211	482-25-7	Phenylpropanoids	Coumarins	HY-N6022	HPLC≥98%	level2
compound00825	9.87_587.3941m/z	M+H-H2O	C35H56O8	56.9	0	-0.23	Cauloside A		587.394	587.394	9.87	POS	12082.5	11729	12377.1	12062.9	0.0017118	QUBNLZCADIYAFW-RITZIESXSA-N	CC1(CCC2(CCC3(C(=CCC4C3(CCC5C4(CCC(C5(C)CO)OC6C(C(C(CO6)O)O)O)C)C)C2C1)C)C(=O)O)C		67299		C08953	441928	17184-21-3	Terpenes	Triterpenes	HY-N3557	HPLC≥98%	level2
compound00757	9.39_329.1030m/z	M+FA-H	C17H16O4	41.8	0	-0.24	Caffeic acid phenethyl ester		329.103	329.103	9.39	NEG	4995.92	4521.19	5059.14	4858.75	0.000689489	SWUARLUWKZWEBQ-VQHVLOKHSA-N	[H]\C(=C(\[H])C1=CC(O)=C(O)C=C1)C(=O)OCCC1=CC=CC=C1	HMDB0302344			C10484	5281787		Phenols	Polyphenols	HY-N0274	HPLC≥98%	level2
compound00887	6.00_231.1599m/z	2M-H	C6H12O2	40.9	0	-1.16	3-Methylvaleric Acid		231.16	231.16	6	NEG	3229.47	3417.44	3208	3284.97	0.000466159	IGIDLTISMCAULB-UHFFFAOYSA-N	CCC(C)CC(=O)O	HMDB0033774	4476	LMFA01020075		7755	105-43-1	Carboxylic acid and derivatives		HY-W010513	HPLC≥98%	level2
compound00888	6.14_241.1080m/z	M-H	C12H18O5	50	46.2	-0.67	3-n-butyl-3-hydroxy-4,5,6,7-tetrahydro-6,7-dihydroxy phthalide	135.0805, 140.1072, 150.9149, 154.9914, 156.1386, 179.1074, 197.1176, 220.9846, 240.9880, 241.1081	241.108	241.108	6.14	NEG	13810.8	12428.3	13043.1	13094.1	0.00185814	ZZFPYEQIYOWDGH-UHFFFAOYSA-N	CCCCC1(C2=C(C(C(CC2)O)O)C(=O)O1)O					5315568						level2
compound00889	6.69_705.3840m/z	M+Na	C36H58O12	41.2	0	2.79	3-O-Beta-D-Glucopyranosylplatycodigenin	511.3419, 705.3857	705.382	705.384	6.69	POS	543403	505066	527565	525345	0.0745499	HPVWWHYNAAZHQR-NKVQPOSOSA-N	CC1(C)CC[C@@]2(C(=O)O)[C@@H](C1)C1=CC[C@@H]3[C@@]4(C)CC(O)[C@H](OC5O[C@H](CO)C(O)C(O)C5O)C(CO)(CO)[C@@H]4CC[C@@]3(C)[C@]1(C)C[C@H]2O						38337-25-6	Terpenes	Triterpenes	HY-N3523	HPLC≥98%	level2
compound00890	8.97_424.3046m/z	M+NH4	C24H38O5	44.7	0	-2.92	3-Oxocholic acid	353.2469, 358.282, 359.2883, 371.2568, 377.2998, 380.2546, 397.2901, 398.2636, 423.7942, 424.3064	424.306	424.305	8.97	POS	32869.2	38417.1	32834.9	34707.1	0.00492516	OEKUSRBIIZNLHZ-DJDNIQJZSA-N	[C@@]12([H])[C@H](O)C[C@]3([H])CC(=O)CC[C@]3(C)[C@@]1([H])C[C@H](O)[C@]1(C)[C@@]([H])([C@@](C)([H])CCC(=O)O)CC[C@@]21[H]	HMDB0000502	57908	LMST04010443		5283956	2304-89-4	Steroids	Other steroids	HY-N7387	HPLC≥98%	level2
compound00891	9.23_172.1695m/z	M+NH4	C10H18O	56.3	0	-0.41	4-Butylcyclohexanone	88.0763, 102.0919, 130.9668, 131.93, 148.9774, 149.9406, 171.1499, 172.1697	172.17	172.169	9.23	POS	36259.9	35292.1	33582.6	35044.9	0.0049731	CKUNTDNDGXPOPB-UHFFFAOYSA-N	CCCCC1CCC(=O)CC1		353169			543708						level2
compound00892	6.07_303.1225m/z	M+H	C17H18O5	61	81.1	-0.77	3′-deoxy-4-O-methylepisappanol	123.0443, 133.065, 149.0599, 161.0598, 167.0704, 181.0861, 193.0861	303.123	303.123	6.07	POS	418417	433162	426274	425951	0.0604453	NRDMATSOBGRQDO-IAGOWNOFSA-N	CO[C@@H]1C2=C(C=C(C=C2)O)OC[C@@]1(CC3=CC=C(C=C3)O)O											level2
compound00893	5.52_445.1140m/z	M-H	C22H22O10	49.6	47.4	-0.15	4''-methyloxy-Genistin	113.0233, 175.0242, 268.0359, 269.0455, 283.0612, 445.0811, 445.1193	445.114	445.114	5.52	NEG	59802.8	59750.9	56814.3	58789.3	0.0083426	DQFZFJHZGAOITN-YCDQRNBNSA-N	CO[C@@H]1[C@@H](CO)O[C@@H](Oc2cc(O)c3c(=O)c(-c4ccc(O)cc4)coc3c2)[C@H](O)[C@H]1O						950910-16-4	Flavonoids	Isoflavones	DJ0077	HPLC≥98%	level2
compound00894	8.92_253.0504m/z	M-H	C15H10O4	41.2	2.66	-1.05	4',5-Dihydroxyflavone	232.983, 252.989, 253.0505	253.051	253.05	8.92	NEG	21215.4	20716.8	18757.5	20229.9	0.00287076	OKRNDQLCMXUCGG-UHFFFAOYSA-N	C1=CC(=C2C(=C1)OC(=CC2=O)C3=CC=C(C=C3)O)O		359320			165521		Flavonoids	Flavones	HY-N1881	HPLC≥98%	level2
compound00895	4.75_577.1566m/z	M-H	C27H30O14	59.8	87.5	0.6	4',6,7-trihydroxyisoflavone-6-methylether-7-o-β-d-xylopyranosyl-(1→6)-β-d-glucopyranoside	78.958, 96.9588, 96.9685, 131.0696, 353.0669, 383.0773, 577.1561	577.156	577.157	4.75	NEG	636573	611066	619063	622234	0.0882991	MYJXWCIZOOKQLK-UHFFFAOYSA-N	COC1=C(C=C2C(=C1)C(=O)C(=CO2)C3=CC=C(C=C3)O)OC4C(C(C(C(O4)COC5C(C(C(CO5)O)O)O)O)O)O											level2
compound00896	5.67_168.1018m/z	M+NH4	C9H10O2	47.8	0	-0.62	4'-Hydroxy-3'-methylacetophenone		168.102	168.102	5.67	POS	3751.42	4028.68	4573.58	4117.89	0.000584356	LXBHHIZIQVZGFN-UHFFFAOYSA-N	[H]OC1=C(C([H])=C(C([H])=C1[H])C(=O)C([H])([H])[H])C([H])([H])[H]	HMDB0059824				70135		Others		HY-W001663	HPLC≥98%	level2
compound00897	7.78_243.1016m/z	M+H	C15H14O3	51.9	0	-0.04	4'-Methoxyresveratrol		243.102	243.102	7.78	POS	8393.1	8296.68	8303.74	8331.17	0.00118225	IHVRWFJGOIWMGC-NSCUHMNNSA-N	COC1=CC=C(C=C1)C=CC2=CC(=CC(=C2)O)O		43565			6255462		Phenylpropanoids	Stilbenoids	HY-N2485	HPLC≥98%	level2
compound00898	9.64_359.1123m/z	M+H	C19H18O7	52.8	49.5	-0.71	4'-methylpenduletin	298.0838, 326.0783, 344.0891, 358.2934, 359.1134	359.113	359.112	9.64	POS	76744.9	74875.4	77633.2	76417.8	0.0108442	ADNCDMHZHONBRR-UHFFFAOYSA-N	C1(OC)=CC2OC(C3C=CC(OC)=CC=3)=C(OC)C(=O)C=2C(O)=C1OC		51289	LMPK12112877		5318355						level2
compound00899	5.67_255.0661m/z	M-H2O-H	C15H14O5	53.5	0	-0.59	4,2',4',alpha-Tetrahydroxydihydrochalcone	91.0177, 119.0492, 135.0077, 153.0185, 170.9869, 255.0659	255.066	255.066	5.67	NEG	16780.5	14929.2	16398.4	16036.1	0.00227562	SLKHLLNCFGPWAZ-CQSZACIVSA-N	C1(O)C=CC(C(=O)[C@H](O)CC2C=CC(O)=CC=2)=C(O)C=1		52377	LMPK12120575		14632193						level2
compound00900	9.92_327.1600m/z	M+FA-H	C19H22O2	51.1	0	-0.65	4-[(E,3S)-3-hydroxy-7-phenylhept-6-enyl]phenol		327.16	327.16	9.92	NEG	4183.83	3654.18	4073.35	3970.46	0.000563434	PXPIJNMPDAFWSF-PYJQOMOHSA-N	C1=CC=C(C=C1)/C=C/CC[C@@H](CCC2=CC=C(C=C2)O)O											level2
compound00901	6.64_168.1019m/z	M+NH4	C9H10O2	41.2	0	0.23	4-Allylcatechol		168.102	168.102	6.64	POS	2432.12	2783.26	2616.37	2610.58	0.000370459	FHEHIXJLCWUPCZ-UHFFFAOYSA-N	C=CCC1=CC(=C(C=C1)O)O		404919			70775		Phenylpropanoids	Simple phenylpropanoids	HY-N1887	HPLC≥98%	level2
compound00902	3.92_146.0600m/z	M+H-H2O	C9H9NO2	40.9	0	-0.13	4-Aminocinnamic Acid	91.0546, 118.0654, 128.0502, 146.0602	146.06	146.06	3.92	POS	85396.7	90263.9	86477.3	87379.3	0.0123997	JOLPMPPNHIACPD-ZZXKWVIFSA-N	Nc1ccc(/C=C/C(=O)O)cc1						2393-18-2	Phenylpropanoids	Simple phenylpropanoids	ST08190120	HPLC≥98%	level2
compound00903	5.60_186.0760m/z	M+NH4	C8H8O4	41	0	-0.27	5-Methoxysalicylic acid		186.076	186.076	5.6	POS	2392.7	3653.52	1581.55	2542.59	0.00036081	IZZIWIAOVZOBLF-UHFFFAOYSA-N	COC1=CC(C(O)=O)=C(O)C=C1	HMDB0001868	4164			75787	2612-02-4	Phenols	Monophenols	HY-W007856	HPLC≥98%	level2
compound00904	10.10_389.1228m/z	M+H	C20H20O8	47.7	0	-0.8	5-O-Demethylnobiletin	341.0657, 359.0763, 389.1222	389.123	389.123	10.1	POS	105848	114030	116792	112223	0.0159252	DOFJNFPSMUCECH-UHFFFAOYSA-N	C1(OC)=C(OC)C2OC(C3C=C(OC)C(OC)=CC=3)=CC(=O)C=2C(O)=C1OC	HMDB0037571	49901	LMPK12111479		358832	2174-59-6	Flavonoids	Flavones	HY-N1942	HPLC≥98%	level2
compound00905	6.89_295.0611m/z	M-H2O-H	C17H14O6	59.9	79.6	-0.33	Aflatoxin B2 alpha	227.1288, 280.0377, 295.0611	295.061	295.061	6.89	NEG	23241.4	23616.5	24843.4	23900.4	0.00339163	WWSYXEZEXMQWHT-UHFFFAOYSA-N	COC1=CC2=C(C3CCOC3O2)C2=C1C1=C(C(=O)CC1)C(=O)O2	HMDB0035208			C16753	23648	7220-81-7					level2
compound00906	6.13_290.1152n	M+H, M+Na, M+K	C16H18O5	47.1	0	-0.62	5-O-Methylvisamminol	219.0654, 291.1227	291.123	291.123	6.13	POS	1.84302e+06	1.86324e+06	1.87675e+06	1.861e+06	0.264089	DGFLRNOCLJGHLY-ZDUSSCGKSA-N	C12C(=O)C=C(C)OC=1C=C1O[C@H](C(O)(C)C)CC1=C2OC		41036	LMPK13110002	C09016	441970		Others		HY-N7206	HPLC≥98%	level2
compound00907	7.14_205.0501m/z	M+FA-H	C10H8O2	41.9	0	-3.02	7-Methylcoumarin		205.051	205.05	7.14	NEG	3610.61	3997.35	3938.17	3848.71	0.000546157	DLHXRDUXNVEIEY-UHFFFAOYSA-N	CC1=CC2=C(C=C1)C=CC(=O)O2		345922			17131		Phenylpropanoids	Coumarins	DJ0101-0020	HPLC≥98%	level2
compound00886	10.06_403.1385m/z	M+H	C21H22O8	49.5	0	-0.51	3-Methoxytangeretin		403.139	403.139	10.06	POS	39852.3	39883.9	35840.9	38525.7	0.00546705	OBIOZWXPDBWYHB-UHFFFAOYSA-N	C1(OC)=C(OC)C2OC(C3C=CC(OC)=CC=3)=C(OC)C(=O)C=2C(OC)=C1OC		51727	LMPK12113315		11741814		Flavonoids	Flavones	DL0335	HPLC≥98%	level2
compound00885	9.65_251.1288m/z	M+FA-H	C13H18O2	54.7	56.1	-0.64	3-keto-β-ionone	207.1027, 209.1178, 210.9801, 210.9995, 228.7522, 230.9859, 231.0045, 250.1454, 250.9943, 251.1287	251.129	251.129	9.65	NEG	7339.64	7113.01	7329.3	7260.65	0.00103033	OBHGOXFSRVNKBS-UHFFFAOYSA-N	CC1=C(C(CCC1=O)(C)C)C=CC(=O)C											level2
compound00884	10.00_215.1649m/z	M-H	C12H24O3	49.9	9.58	-1.82	3-Hydroxydodecanoic acid	59.0127, 114.9353, 116.9335, 166.992, 194.9873, 214.8325, 214.9937, 215.165	215.165	215.165	10	NEG	2474.64	3375.22	2969.53	2939.8	0.000417177	MUCMKTPAZLSKTL-NSHDSACASA-N	C(C[C@@H](O)CCCCCCCCC)(=O)O	HMDB0000387	35607	LMFA01050252		5312805	45162-48-9	Carboxylic acid and derivatives		HY-113107	HPLC≥98%	level2
compound00883	8.23_187.1334m/z	M-H	C10H20O3	52.5	31.5	-3.05	3-Hydroxycapric acid	59.0128, 116.9951, 125.0961, 141.1278, 166.9931, 186.998, 187.0965, 187.1334	187.134	187.133	8.23	NEG	24510.1	24834.6	26741.7	25362.1	0.00359906	FYSSBMZUBSBFJL-VIFPVBQESA-N	C(C[C@@H](O)CCCCCCC)(=O)O	HMDB0002203	35601	LMFA01050246		5312799	19526-23-9	Carboxylic acid and derivatives		HY-113057	HPLC≥98%	level2
compound00861	1.26_346.0545m/z	M+H-H2O	C10H14N5O8P	59.8	39.3	-0.66	5'-GMP;5'-guanosine monophosphate	152.0567, 346.0559	346.055	346.055	1.26	POS	673621	713162	652408	679730	0.0964583	RQFCJASXJCIDSX-UHFFFAOYSA-N	OC1C(COP(O)(O)=O)OC(C1O)N1C=NC2=C1NC(=N)N=C2O	HMDB0257693				135400774						level2
compound00862	4.61_687.2150m/z	M+FA-H	C29H38O16	60.9	97.8	1.28	5'-hydroxyiso-muronulatol-2',5'-di-O-glucoside	241.1183, 323.0986, 471.1523, 489.1602, 519.1745, 593.1882, 611.1978, 623.2006, 641.2089, 687.2129	687.214	687.215	4.61	NEG	668545	635409	678085	660680	0.0937548	SRVGYVIWVOOXQO-FQRJZKGRSA-N	COC1=C(C=C(C(=C1OC)O[C@@H]2[C@@H]([C@H]([C@@H]([C@H](O2)CO)O)O)O)[C@H]3CC4=C(C=C(C=C4)O)OC3)O[C@H]5[C@@H]([C@H]([C@@H]([C@H](O5)CO)O)O)O											level2
compound00863	8.28_313.1067m/z	M+H	C18H16O5	44.8	0	-1.24	5,7,8-Trimethoxyflavone		313.107	313.107	8.28	POS	14885.3	13570.4	12899.3	13785	0.00195618	VFRLJCKMHUJGFR-UHFFFAOYSA-N	C1(OC)=C(OC)C2OC(C3C=CC=CC=3)=CC(=O)C=2C(OC)=C1		49757	LMPK12111333		14756218		Flavonoids	Flavones	/	HPLC≥98%	level2
compound00864	5.24_193.0496m/z	M+H	C10H8O4	52	0	0.17	5,7-Dihydroxy-4-methylcoumarin	133.0284, 133.0648, 133.1012, 161.0596, 193.0496	193.049	193.05	5.24	POS	60174.4	61825.1	67144	63047.8	0.0089469	QNVWGEJMXOQQPM-UHFFFAOYSA-N	CC1=CC(=O)OC2=CC(=CC(=C12)O)O		44270			5354284	2107-76-8	Phenylpropanoids	Coumarins	HY-N4102	HPLC≥98%	level2
compound00865	6.41_491.1181m/z	M+H	C23H22O12	41.3	0	-0.7	5,7-Dihydroxy-6,8-dimethoxyflavone-7-O-glucuronide		491.118	491.118	6.41	POS	33525.6	28519.7	31771.9	31272.4	0.00443776	JKQWOXDMVLPQOM-NCMNBQGQSA-N	COc1c(O[C@@H]2O[C@H](C(=O)O)[C@@H](O)[C@H](O)[C@H]2O)c(OC)c2oc(-c3ccccc3)cc(=O)c2c1O						164022-74-6	Flavonoids	Flavones	DD0334-0005	HPLC≥98%	level2
compound00866	5.49_179.0339m/z	M+H	C9H6O4	40.4	0	0.2	5,7-Dihydroxychromone		179.034	179.034	5.49	POS	2321.34	3119.41	3038.88	2826.54	0.000401105	NYCXYKOXLNBYID-UHFFFAOYSA-N	OC1=CC(O)=C2C(=O)C=COC2=C1	HMDB0032950	67341		C09001	5281343	31721-94-5	Flavonoids	Isoflavones	HY-N1970	HPLC≥98%	level2
compound00867	4.54_177.0187m/z	M-H	C9H6O4	44.9	24.7	-3.7	5,7-Dihydroxycoumarin	133.0285, 134.0602, 177.0187	177.019	177.019	4.54	NEG	32987.8	36618.1	39230.9	36278.9	0.00514822	KIQQFVJHWNCGAU-UHFFFAOYSA-N	O=c1ccc2c(O)cc(O)cc2o1						2732-18-5	Phenylpropanoids	Coumarins	HY-W072009	HPLC≥98%	level2
compound00868	5.97_315.0860m/z	M+H	C17H14O6	40.2	0	-0.95	5,7-Dimethoxyluteolin		315.086	315.086	5.97	POS	6008.92	5729.45	5645.51	5794.63	0.000822296	NKGJZNRUAGQIRY-UHFFFAOYSA-N	COC1=CC2=C(C(=C1)OC)C(=O)C=C(O2)C3=CC(=C(C=C3)O)O		707997			13964548		Flavonoids	Flavones	HY-111928	HPLC≥98%	level2
compound00869	8.15_298.0840n	M+H, M+Na	C17H14O5	52.7	60.4	-0.57	5,7-Dmhf	266.094, 284.0673, 299.0913	299.091	299.091	8.15	POS	121464	121867	131193	124841	0.0177158	ARICZLGTUHLTFQ-UHFFFAOYSA-N	COC1=CC2=C(C(=C1)OC)C(=O)C=C(O2)C3=CC=C(C=C3)O		437222			161172						level2
compound00870	6.64_213.1128m/z	M+FA-H	C10H16O2	58.1	76.9	-2.73	5-(2,5-dihydrofuran-3-yl)-2-methylpent-1-en-3-ol	151.1122, 169.1228, 192.9898, 212.9968, 213.0556, 213.1129	213.113	213.113	6.64	NEG	27332.2	25786.4	26714.9	26611.2	0.0037763	ZDUOXOIEBYTFJD-UHFFFAOYSA-N	CC(=C)C(CCC1=CCOC1)O											level2
compound00908	5.07_408.1424n	M-H2O-H, M+FA-H	C20H24O9	54.9	71.5	1.02	7-o-methylaloeresin	165.0551, 178.0260, 181.0497, 191.0191, 193.0501, 195.0657, 226.2893, 341.1033, 388.1113, 389.1250	389.124	389.125	5.07	NEG	173345	187932	174868	178715	0.0253608	CNMGVPHFWMWCGL-UHFFFAOYSA-N	CC1=CC(=C(C2=C1C(=O)C=C(O2)CC(=O)C)C3C(C(C(C(O3)CO)O)O)O)OC					5319505						level2
compound00871	6.07_201.0546m/z	M+H-H2O	C12H10O4	57	0	-0.11	5-(2-Hydroxyphenoxymethyl)furfural	145.0651, 145.1014, 154.0419, 155.0490, 157.0649, 159.1169, 173.1323, 183.0442, 200.1281, 201.0547	201.055	201.055	6.07	POS	36344.7	36261	35603.8	36069.8	0.00511855	YGLWXHTXSWRORB-UHFFFAOYSA-N	C1=CC=C(C(=C1)O)OCC2=CC=C(O2)C=O					636663						level2
compound00873	4.35_134.0601m/z	M+H	C8H7NO	41.1	0	0.76	5-Hydroxyindole	79.0549, 92.9005, 106.0656, 134.0602	134.06	134.06	4.35	POS	3265.81	2711.34	3543.13	3173.43	0.000450331	LMIQERWZRIFWNZ-UHFFFAOYSA-N	OC1=CC=C2NC=CC2=C1	HMDB0059805	447996			16054		Alkaloids		HY-W001160	HPLC≥98%	level2
compound00874	6.35_233.0444m/z	M+H	C12H8O5	55.2	67.2	0	5-Hydroxyxanthotoxin	218.021, 233.0444	233.044	233.044	6.35	POS	23816.7	22908.3	22366	23030.3	0.00326816	XPFCGZWOHNGDSP-UHFFFAOYSA-N	COC1=C2C(=C(C3=C1OC=C3)O)C=CC(=O)O2		65871		C02951	5385192						level2
compound00875	1.17_132.1132m/z	M+H	C5H13N3O	52	0	0.16	4-Guanidino-1-butanol	55.0551, 60.0563, 73.0655, 74.0245, 84.045, 86.097, 90.0555, 90.092, 132.0769, 132.1133	132.113	132.113	1.17	POS	773630	815433	777393	788819	0.111939	FULLTSYFDLSFSF-UHFFFAOYSA-N	C(CCO)CN=C(N)N		71589		C17146	5317848						level2
compound00876	4.58_413.1088m/z	M+FA-H	C17H20O9	44.1	0	-0.41	4-Feruloylquinic acid		413.109	413.109	4.58	NEG	20008.2	16687.5	23426.6	20040.8	0.00284392	VTMFDSJJVNQXLT-XQCMRRNBSA-N	O=C(OC1C(O)CC(O)(C(=O)O)CC1O)C=CC2=CC=C(O)C(OC)=C2						2613-86-7	Phenylpropanoids	Simple phenylpropanoids	HY-N6598	HPLC≥98%	level2
compound00877	5.84_183.0656m/z	M+FA-H	C8H10O2	42	0.146	-4.92	4-Ethylresorcinol	68.9947, 112.9845, 116.9946, 123.0077, 139.0756, 153.0057, 183.0041, 183.0658	183.066	183.066	5.84	NEG	107091	105232	109223	107182	0.0152098	VGMJYYDKPUPTID-UHFFFAOYSA-N	CCC1=C(C=C(C=C1)O)O		346907			17927		Phenols	Polyphenols	HY-W015782	HPLC≥98%	level2
compound00878	6.31_299.0547m/z	M+H-H2O	C16H12O7	40.5	0	-0.89	3-O-Methylquercetin		299.055	299.055	6.31	POS	13449	12547.2	14769.9	13588.7	0.00192833	WEPBGSIAWZTEJR-UHFFFAOYSA-N	C1(O)=CC2OC(C3C=C(O)C(O)=CC=3)=C(OC)C(=O)C=2C(O)=C1		51143	LMPK12112729	C04443	5280681		Flavonoids	Flavonols	HY-N1860	HPLC≥98%	level2
compound00879	4.68_181.0494m/z	M+H	C9H8O4	51.9	55.9	-0.64	3-acetyl-4-hydroxybenzoicacid	105.0339, 108.0448, 136.1122, 153.0547, 163.039, 171.0653, 181.0496	181.049	181.049	4.68	POS	423916	430499	413796	422737	0.0599892	FPBXWXGOFQSROI-UHFFFAOYSA-N	CC(=O)C1=C(C=CC(=C1)C(=O)O)O											level2
compound00880	6.20_219.1386m/z	2M-H	C7H10O	50.4	0	-1.88	3-Ethylcyclopent-2-enone		219.139	219.139	6.2	NEG	8094.52	8468.66	8625.41	8396.2	0.00119148	XHAHAEVXYYITIQ-UHFFFAOYSA-N	CCC1=CC(=O)CC1					557256	5682-69-9					level2
compound00881	1.89_343.0669m/z	M-H	C14H16O10	44.1	21.7	-0.47	3-Galloylquinic acid	173.0447, 179.0556, 180.0584, 191.0554, 233.0163, 256.0146, 300.0033, 342.1131, 342.8840, 343.0663	343.067	343.067	1.89	NEG	15490.3	17810.9	17880.3	17060.5	0.002421	LDPLFHGGZNSKDS-FTBFGRRBSA-N	C1C(C(C(CC1(C(=O)O)O)OC(=O)C2=CC(=C(C(=C2)O)O)O)O)O		68616		C10834	442988	17365-11-6	Phenols	Polyphenols	DM0204	HPLC≥98%	level2
compound00882	5.20_181.0500m/z	M+FA-H	C8H8O2	50.1	0	-4.54	3-Hydroxyacetophenone		181.051	181.05	5.2	NEG	11242.9	11846.3	10806.6	11298.6	0.00160335	LUJMEECXHPYQOF-UHFFFAOYSA-N	CC(=O)C1=CC(=CC=C1)O		335577			8487		Others		HY-Y0603	HPLC≥98%	level2
compound00872	4.59_193.0497m/z	M+H-H2O	C10H10O5	40.8	0	0.58	5-Hydroxyferulic acid		193.049	193.05	4.59	POS	15989.9	16366.3	16755.9	16370.7	0.00232311	YFXWTVLDSKSYLW-NSCUHMNNSA-N	COC1=C(O)C(O)=CC(\C=C\C(O)=O)=C1	HMDB0035484			C05619	446834	110642-42-7	Phenylpropanoids	Simple phenylpropanoids	HY-133068	HPLC≥98%	level2
compound00860	5.35_133.0648m/z	M+H-H2O	C9H10O2	40.4	0	0.26	4′-Hydroxy-2′-methylacetophenone	55.0185, 79.0549, 91.0548, 103.0544, 105.0703, 115.0541, 133.0285, 133.0649	133.065	133.065	5.35	POS	38744.6	38972.7	41165.8	39627.7	0.00562343	IAMNVCJECQWBLZ-UHFFFAOYSA-N	CC(=O)c1ccc(O)cc1C						875-59-2	Others		HY-W010254	HPLC≥98%	level2
compound00909	6.14_299.0561m/z	M-H2O-H	C16H14O7	53.8	74.3	-0.19	7-O-Methylluteolin-6-C-beta-glucoside qt	255.1025, 256.0382, 269.0454, 284.0325, 284.0688, 299.0559	299.056	299.056	6.14	NEG	70104.3	76348.1	74965.2	73805.8	0.0104735	PHGRMBKBKPAXKQ-LLVKDONJSA-N	COC1=C(C(=C2C(=O)C[C@@H](OC2=C1)C3=CC(=C(C=C3)O)O)O)O											level2
compound00911	6.77_371.1488m/z	M+H-H2O	C21H24O7	46.6	0	-0.21	8-Epidiosbulbin E acetic acid		371.149	371.149	6.77	POS	16072.7	13295.7	14155.6	14508	0.00205878	DYSOIAQEKRDXRB-UHFFFAOYSA-N	CC(=O)OC1CC2C(=O)OC(CC2(C)C2CC3CC(C12)C(=O)O3)C1=COC=C1	HMDB0035110				131751666		Terpenes	Diterpenes	HY-N7047	HPLC≥98%	level2
compound00938	4.94_531.0764m/z	M-H2O-H	C24H22O15	51.3	0	-2.99	6''-O-Malonylisoquercitrin		531.078	531.076	4.94	NEG	7532.08	6414.14	9969.21	7971.81	0.00113125	NBQPHANHNTWDML-UHFFFAOYSA-N	OC1C(O)C(COC(=O)CC(O)=O)OC(OC2=C(OC3=CC(O)=CC(O)=C3C2=O)C2=CC(O)=C(O)C=C2)C1O	HMDB0037368			C12638	14730813	96862-01-0					level2
compound00939	10.49_357.1330m/z	M+H-H2O	C20H22O7	53.5	0	-0.65	6'-Hydroxy-3,4,2',3',4'-pentamethoxychalcone		357.133	357.133	10.49	POS	10082.4	9872.66	9299.89	9751.65	0.00138382	YYGVWBCOVUSNQT-SOFGYWHQSA-N	C1(OC)=C(OC)C(OC)=C(C(=O)/C=C/C2C=CC(OC)=C(OC)C=2)C(O)=C1		52150	LMPK12120347		13802644		Flavonoids	Chalcones	B29525-10mg	HPLC≥98%	level2
compound00940	4.72_417.0828m/z	M-H2O-H	C20H20O11	56.5	0.197	0.19	6'-o-caffeylerigeroside	257.0819, 269.0830, 293.0819, 311.0927, 329.1034, 355.0827, 373.0922, 381.1915, 416.1283, 416.1638	417.083	417.083	4.72	NEG	106409	115149	99330.2	106962	0.0151787	WGNYWQMQLMVUIP-UHFFFAOYSA-N	C1=CC(=C(C=C1C=CC(=O)OC2C(C(OC(C2O)OC3=COC=CC3=O)CO)O)O)O											level2
compound00941	5.73_517.1678m/z	M+Na	C24H30O11	46.5	0	-0.43	6'-O-cinnamoyl harpagide	517.1681	517.168	517.168	5.73	POS	115238	84785.4	93600.7	97874.7	0.0138891	KIYJOXJZHKKVBS-PIMRTDLFSA-N	C[C@]1(O)C[C@H](O)[C@]2(O)C=CO[C@@H](O[C@@H]3O[C@H](COC(=O)/C=C/c4ccccc4)[C@@H](O)[C@H](O)[C@H]3O)[C@H]12						1245572-24-0	Carbohydrates and Glycosides	Glycosides	B22050-10mg	HPLC≥98%	level2
compound00942	4.69_631.1672m/z	M-H	C30H32O15	40.8	17.4	0.53	6'-O-galloylalbiflorin	121.0287, 169.0135, 313.0565, 631.166	631.167	631.167	4.69	NEG	112201	129148	127078	122809	0.0174274	NKYKOCKNAQIWRZ-LACCATGKSA-N	C[C@]12C[C@@H](O)C3CC1(OC1OC(COC(=O)c4cc(O)c(O)c(O)c4)C(O)C(O)C1O)C3(COC(=O)c1ccccc1)C(=O)O2						929042-36-4	Phenols	Polyphenols	DM0225	HPLC≥98%	level2
compound00943	5.21_533.1287m/z	M+H	C25H24O13	60.8	92.6	-0.51	6'-O-malonylglycitin	285.0757, 533.1265	533.129	533.129	5.21	POS	250381	241733	245056	245723	0.0348697	OYDNPVAEDDPNLO-XIRKIXBGSA-N	COC1=CC2=C(C(=C1)O[C@H]3[C@@H]([C@H]([C@@H]([C@H](O3)COC(=O)CC(=O)O)O)O)O)OC=C(C2=O)C4=CC=C(C=C4)O						137705-39-6					level2
compound00944	9.40_311.1275m/z	M+H	C19H18O4	51.8	0	-0.88	6,7-Dimethoxy-2-phenethylchromone		311.128	311.127	9.4	POS	4640.06	4743.27	5618.29	5000.54	0.00070961	MVQOWXHYPYRBOE-UHFFFAOYSA-N	O=C1C=C(OC2=CC(OC)=C(OC)C=C12)CCC=3C=CC=CC3							Others		DE0129	HPLC≥98%	level2
compound00945	4.97_549.1600m/z	M+H	C26H28O13	59.9	97.6	-0.53	6-c-arabinopyranosyl-8-c-glucopyranosyl-5,7-dihydroxyflavone	429.1130, 441.1187, 453.1161, 465.1178, 477.1161, 483.1283, 495.1282, 513.1389, 531.1487, 549.1589	549.16	549.16	4.97	POS	994504	1.02847e+06	992776	1.00525e+06	0.142652	NZZNHGSHLAHPCG-UHFFFAOYSA-N	C1C(C(C(C(O1)C2=C(C3=C(C(=C2O)C4C(C(C(C(O4)CO)O)O)O)OC(=CC3=O)C5=CC=CC=C5)O)O)O)O											level2
compound00946	8.35_343.1173m/z	M+H	C19H18O6	51.2	0	-1.03	6-Demethoxytangeretin	313.0704, 343.1175	343.118	343.117	8.35	POS	221675	219320	217262	219419	0.031137	DDGJUTBQQURRGE-UHFFFAOYSA-N	C12C(=O)C=C(C3C=CC(OC)=CC=3)OC=1C(OC)=C(OC)C=C2OC	HMDB0302157	49793	LMPK12111369		629964		Flavonoids	Flavones	HY-N4126	HPLC≥98%	level2
compound00947	4.61_625.1421m/z	M-H	C27H30O17	47.3	43.1	1.76	6-Hydroxykaempferol 3,6-diglucoside	271.0242, 300.0273, 625.1412	625.141	625.142	4.61	NEG	147709	166856	165007	159858	0.0226848	GIHCVNUAKOTVCJ-DGCOUUTESA-N	C1(O)=CC2OC(C3C=CC(O)=CC=3)=C(O[C@H]3[C@H](O)[C@@H](O)[C@H](O)[C@@H](CO)O3)C(=O)C=2C(O)=C1O[C@H]1[C@H](O)[C@@H](O)[C@H](O)[C@@H](CO)O1		51230	LMPK12112818		14375137		Flavonoids	Flavonols	DQ0019	HPLC≥98%	level2
compound00948	4.04_225.0757m/z	M+H-H2O	C11H14O6	60	36.7	-0.13	7,8-Dehydropenstemoside qt	161.1073, 181.0496, 225.0757	225.076	225.076	4.04	POS	44231	44916.2	42555.8	43901	0.00622985	VLRPMHXSYJTZAU-YJFSRANCSA-N	CC1=C[C@H]([C@]2([C@H]1[C@@H](OC=C2C(=O)OC)O)O)O											level2
compound00949	5.37_299.0561m/z	M-H2O-H	C16H14O7	53.7	63.5	-0.19	6-Methoxyeriodictyol	71.0127, 87.0077, 115.0027, 139.1119, 163.0604, 183.102, 284.0328, 299.0563	299.056	299.056	5.37	NEG	65171.3	67203.1	63703.6	65359.3	0.00927492	UZQWHZRLSLEWHW-UHFFFAOYSA-N	C1(OC)C(O)=CC2OC(C3C=C(O)C(O)=CC=3)CC(=O)C=2C=1O		53107	LMPK12140630		14034285						level2
compound00950	5.07_477.1037m/z	M-H	C22H22O12	51	0	-0.25	6-methoxykaempferol 3-o-glycoside		477.104	477.104	5.07	NEG	33245.5	33836	39387	35489.5	0.00503619	PMKDGKVUENNUGX-UHFFFAOYSA-N	COC1=C(C=C2C(=C1O)C(=O)C(=C(O2)C3=CC=C(C=C3)O)OC4C(C(C(C(O4)CO)O)O)O)O											level2
compound00951	7.95_239.1285m/z	M+FA-H	C12H18O2	53.9	66.9	-1.92	6-Methyl-7-(3-oxobutyl)bicyclo[4.1.0]heptan-3-one	195.1384, 198.9816, 198.9994, 218.9873, 223.0274, 238.9936, 239.1283	239.129	239.129	7.95	NEG	10970.4	8997.39	9343.89	9770.57	0.00138651	LGEKQNSNNQGALI-UHFFFAOYSA-N	CC(=O)CCC1C2C1(CCC(=O)C2)C					71363803						level2
compound00952	4.43_447.1511m/z	M-H	C19H28O12	65.3	87.1	0.63	6-O-acetyl shanzhiside methyl ester	71.0126, 101.0234, 125.0232, 161.0438, 269.1034, 401.1443, 447.0925	447.151	447.151	4.43	NEG	302001	315161	303732	306965	0.0435603	GKXRBKPTVBNOEE-UHFFFAOYSA-N	CC(=O)OC1CC(C2C1C(=COC2OC3C(C(C(C(O3)CO)O)O)O)C(=O)OC)(C)O					24150641						level2
compound00953	9.95_337.1086m/z	M-H	C20H18O5	48.5	16.1	1.27	6-Prenylapigenin	276.9897, 296.9977, 316.9793, 316.9866, 319.2262, 336.9891, 337.1081	337.108	337.109	9.95	NEG	20067.4	19392.6	23369.1	20943	0.00297195	VJDRSTHNWHVTNQ-UHFFFAOYSA-N	C1(O)=CC2OC(C3C=CC(O)=CC=3)=CC(=O)C=2C(O)=C1C/C=C(/C)\C		48843	LMPK12110412		10382485		Flavonoids	Flavones	DP0068-0005	HPLC≥98%	level2
compound00954	3.99_376.1370n	M-H, M+FA-H	C16H24O10	59	81.5	0.14	6α-dihydrocornicacid	71.0125, 89.0233, 95.0490, 113.0229, 125.0596, 151.0755, 169.0868, 213.0766, 375.0721, 375.1300	375.13	375.13	3.99	NEG	531427	530940	559788	540718	0.0767315	YQLBRAQABHCUCV-UHFFFAOYSA-N	CC1CC(C2C1C(OC=C2C(=O)O)OC3C(C(C(C(O3)CO)O)O)O)O											level2
compound00955	3.50_276.1706m/z	M+NH4	C15H18N2O2	53.3	70.6	-0.4	6β-hydroxyhuperzine a	129.1024, 175.0872, 231.1492, 234.0761, 252.8730, 259.1441, 275.9922, 276.0872, 276.1234, 276.1706	276.171	276.171	3.5	POS	27550.4	27296.8	27918.9	27588.7	0.00391502	WFICABZBCMBKJQ-UHFFFAOYSA-N	CC=C1C2C=C(CC1(C3=C(C2O)NC(=O)C=C3)N)C											level2
compound00956	6.93_287.0911m/z	M+H	C16H14O5	53.4	59.9	-0.88	7,2'-Dihydroxy-4'methoxyisoflavanon	153.0546, 163.0389, 177.055, 286.081, 287.0556, 287.0912	287.091	287.091	6.93	POS	60865	58307.1	58253.7	59141.9	0.00839263	WQCJOKYOIJVEFN-UHFFFAOYSA-N	C1(O)=CC2OCC(C3=CC=C(OC)C=C3O)C(=O)C=2C=C1	HMDB0031620		LMPK12050462		171769	57462-46-1					level2
compound00957	6.16_301.0716m/z	M-H	C16H14O6	56.1	0	-0.7	7,3',4'-trihydroxy-6-methoxy flavanone		301.072	301.072	6.16	NEG	8777.57	9931.61	8453.95	9054.37	0.00128488	LHUSIUJRMSQNJO-UHFFFAOYSA-N	COC1=C(C=C2C(=C1)C(=O)CC(O2)C3=CC(=C(C=C3)O)O)O											level2
compound00958	7.84_333.1329m/z	M+H	C18H20O6	52.7	48.8	-1.04	7,3'-Dihydroxy-8,2',4'-trimethoxyisoflavan	137.0597, 147.0441, 167.0703, 179.0704, 315.1957, 332.1892, 333.1323	333.133	333.133	7.84	POS	110864	113661	105454	109993	0.0156087	QVVPJFBYFYYVDM-UHFFFAOYSA-N	C1(O)C=CC2CC(C3C=CC(OC)=C(O)C=3OC)COC=2C=1OC			LMPK12080040		3666064						level2
compound00937	4.99_585.2175m/z	M+H	C27H36O14	43.8	0	-0.53	6"-O-Apiosyl-5-O-Methylvisammioside	231.0652, 273.1117, 291.1224, 453.175, 585.2169	585.218	585.217	4.99	POS	294498	309368	282090	295319	0.0419077	SJVSLVBGYDDGSZ-OPKDPXHTSA-N	COc1c2c(cc3oc(C)cc(=O)c13)O[C@H](C(C)(C)O[C@@H]1O[C@H](CO[C@@H]3OC[C@](O)(CO)[C@H]3O)[C@@H](O)[C@H](O)[C@H]1O)C2						139446-82-5	Carbohydrates and Glycosides	Glycosides	DJ0226	HPLC≥98%	level2
compound00936	5.99_609.1830m/z	M+FA-H	C27H32O13	50.5	0	0.88	5-o-p-methoxy cinnamoyl scandoside methylester		609.183	609.183	5.99	NEG	33384	42771.7	38622.9	38259.5	0.00542928	VBHBNHXZBKWQNO-UHFFFAOYSA-N	COC1=CC=C(C=C1)C=CC(=O)OC2C=C(C3C2C(=COC3OC4C(C(C(C(O4)CO)O)O)O)C(=O)OC)CO											level2
compound00935	5.90_401.1242m/z	M+FA-H	C20H20O6	53.3	0	0	6-hydroxy-4-(4-hydroxy-3-methoxyphenyl)-3-hydroxymethyl-7-methoxy-3,4-dihydro-2-naphthaldehyde		401.124	401.124	5.9	NEG	25652.4	25346.7	26996	25998.4	0.00368934	PATMJUOZIPKVAS-UHFFFAOYSA-N	COC1=C(C=CC(=C1)C2C(C(=CC3=CC(=C(C=C23)O)OC)C=O)CO)O					85087683						level2
compound00934	6.09_253.0503m/z	M-H	C15H10O4	49.5	9.58	-1.25	7,8-Dihydroxyflavone	253.0504	253.051	253.05	6.09	NEG	30917.5	34894.1	33290.9	33034.2	0.00468777	COCYGNDCWFKTMF-UHFFFAOYSA-N	OC1=CC=C2C(=O)C=C(OC2=C1O)C1=CC=CC=C1	HMDB0247297	44149			1880	38183-03-8	Flavonoids	Flavones	HY-W013372	HPLC≥98%	level2
compound00912	10.11_365.1969m/z	M+FA-H	C19H28O4	56.5	35.7	-0.24	8-Gingerdione	303.1975, 304.9933, 307.0227, 316.9861, 324.9972, 344.9795, 347.1854, 364.9829, 365.0991, 365.1956	365.197	365.197	10.11	NEG	9021.13	11055.2	10583.8	10220	0.00145029	QDSRAFNZQKMHPZ-UHFFFAOYSA-N	CCCCCCCC(=O)CC(=O)CCC1=CC(OC)=C(O)C=C1	HMDB0039276	93864			14440537	77334-06-6					level2
compound00913	8.86_311.2228m/z	2M-H	C9H16O2	51.6	42.2	-0.06	8-NONENOIC ACID	174.955, 267.1964, 290.9862, 293.2112, 310.9904, 311.1292, 311.1838, 311.2226	311.223	311.223	8.86	NEG	55916.7	53684.2	56775.2	55458.7	0.00786996	AWQOXJOAQMCOED-UHFFFAOYSA-N	C(CCCCCCC(=O)O)=C		34718	LMFA01030028		35860						level2
compound00914	9.25_323.1270m/z	M+H	C20H18O4	51	0	-2.53	8-Prenyldaidzein		323.128	323.127	9.25	POS	7943.46	9098.02	7464.56	8168.68	0.00115919	NQKCBBHHFITUFF-UHFFFAOYSA-N	CC(C)=CCc1c(O)ccc2c(=O)c(-c3ccc(O)cc3)coc12						135384-00-8	Flavonoids	Isoflavones	B31184-5mg	HPLC≥98%	level2
compound00915	8.12_327.2177m/z	M-H	C18H32O5	56.2	67.9	-0.07	9,10,11-trihydroxyoctadeca-12,15-dienoic acid	155.1071, 171.1019, 185.1174, 197.117, 201.1131, 209.1184, 309.2074, 327.2175	327.218	327.218	8.12	NEG	256725	259645	263116	259829	0.0368715	KFINXCASWPGHEW-UHFFFAOYSA-N	CCC=CCC=CC(C(C(CCCCCCCC(=O)O)O)O)O											level2
compound00916	1.85_284.0756n	M+Na, M+K, M+H	C10H12N4O6	50.5	48.5	-0.28	9-beta-D-Ribofuranosylxanthine	175.0228, 307.0648	285.083	285.083	1.85	POS	17022.3	16335	15998.5	16451.9	0.00233464	UBORTCNDUKBEOP-UHFFFAOYSA-N	OC=1N=C(O)C=2N=CN(C2N1)C3OC(CO)C(O)C3O											level2
compound00917	7.12_285.0405m/z	M+FA-H	C14H8O4	52.6	11.6	0.33	9-Oxoxanthene-4-carboxylic acid	109.0285, 244.9848, 264.9913, 284.0656, 285.0409	285.04	285.041	7.12	NEG	32348.2	31014.8	32048.6	31803.9	0.00451318	OCRPZVVAUXUZID-UHFFFAOYSA-N	C1=CC=C2C(=C1)C(=O)C3=C(O2)C(=CC=C3)C(=O)O					410100						level2
compound00918	9.00_294.1828n	M+H-H2O, M+H	C17H26O4	54.6	0	-1.12	[6]-Gingerol	147.1168, 161.0961, 177.0911, 203.1798, 231.1742, 249.1853, 259.1706, 276.2003, 276.2799, 277.1788	277.18	277.18	9	POS	123273	132167	129050	128163	0.0181872	NLDDIKRKFXEWBK-AWEZNQCLSA-N	CCCCCC(CC(=O)CCC1=CC(=C(C=C1)O)OC)O		45734		C10462	442793	23513-14-6	Phenols	Monophenols	HY-14615	HPLC≥98%	level2
compound00919	1.01_209.0297m/z	M-H	C6H10O8	58.4	96	-2.68	a hexaric acid	71.0127, 85.0284, 87.0077, 89.0233, 111.0078, 129.0182, 133.0133, 147.0290, 191.0192, 209.0304	209.03	209.03	1.01	NEG	612136	621038	560922	598032	0.0848647	DSLZVSRJTYRBFB-UHFFFAOYSA-N	C(C(C(C(=O)O)O)O)(C(C(=O)O)O)O	HMDB0029881	3343		C00818	607	87-73-0					level2
compound00920	5.87_448.2311n	M-H, M+FA-H	C21H36O10	48.6	29.2	0.54	A-D-Glucopyranoside	59.0127, 71.0129, 89.0233, 101.0235, 113.0235, 271.0587, 315.1808, 447.2235	493.229	493.229	5.87	NEG	667175	688196	678630	678000	0.0962127	RVQFSOHDFFWTLD-ZZUMIZGVSA-N	CC1(C)[C@H]2CC[C@]1(C)[C@H](O[C@@H]1OC(CO[C@@H]3OC[C@](O)(CO)[C@H]3O)[C@@H](O)[C@H](O)[C@H]1O)C2						88700-35-0	Carbohydrates and Glycosides	Carbohydrates	DL0126	HPLC≥98%	level2
compound00921	6.07_464.1683n	M+H, M+Na, M+NH4, M+H-H2O	C23H28O10	59.1	79.9	0.09	A-D-glucoside	181.0858, 189.0549, 302.0735, 302.1097, 303.1222, 315.1218, 327.1213, 369.1332, 429.1528, 465.1832	482.202	482.202	6.07	POS	844802	874933	879566	866434	0.122953	SXHOGLPTLQBGDO-UHFFFAOYSA-N	COC1=C(C(=C(C=C1)C2CC3=C(C=C(C=C3)OC4C(C(C(C(O4)CO)O)O)O)OC2)O)OC											level2
compound00910	8.48_313.2370m/z	M+H-H2O	C18H34O5	57.7	0	-0.9	8,11,12-trihydroxyoctadec-9-enoic acid		313.237	313.237	8.48	POS	33404	32647.7	33189.4	33080.4	0.00469433	YFCZLXRIKFCQFU-UHFFFAOYSA-N	CCCCCCC(C(C=CC(CCCCCCC(=O)O)O)O)O					5321949						level2
compound00922	6.77_971.4846m/z	M+H	C48H74O20	50.4	48.2	-0.05	Abrisaponin 1	439.3569, 455.3519, 457.3689, 473.3627, 601.4099, 633.4016, 971.4874	971.485	971.485	6.77	POS	386383	378299	380861	381848	0.0541867	JSLMCQLSDGMMRX-YOXFGXDMSA-N	C[C@H]1[C@@H]([C@H]([C@H]([C@@H](O1)O[C@@H]2[C@H]([C@H]([C@H](O[C@H]2O[C@@H]3[C@H]([C@@H]([C@H](O[C@H]3O[C@H]4CC[C@]5([C@H]([C@@]4(C)CO)CC[C@@]6([C@@H]5CC=C7[C@]6(CC[C@@]8([C@H]7C[C@@](CC8=O)(C)C(=O)O)C)C)C)C)C(=O)O)O)O)CO)O)O)O)O)O											level2
compound00924	9.43_647.3790m/z	M+H	C36H54O10	53.8	0	0.06	Abrusoside A		647.379	647.379	9.43	POS	14067.4	13242.2	14612.5	13974.1	0.00198301	CJHYXUPCGHKJOO-AYOTXDKCSA-N	C1C[C@H](O[C@@H]2O[C@H](CO)[C@@H](O)[C@H](O)[C@H]2O)[C@@](C)(C(=O)O)[C@]2([H])CC[C@]3([H])[C@@]4(C[C@]124)CC[C@]1(C)[C@]([H])(CC[C@]13C)[C@H](C)[C@]1(OC(=O)C(C)=CC1)[H]		57768	LMST01100009	C08920	6857683						level2
compound00925	6.20_264.1361n	M+H-H2O, M+H, M+Na	C15H20O4	52.9	46.3	-0.29	abscisin ii	175.0390, 187.1120, 191.0703, 201.1274, 205.1218, 211.1118, 229.0854, 229.1225, 247.0957, 247.1319	247.133	247.133	6.2	POS	400380	430714	424942	418679	0.0594133	JLIDBLDQVAYHNE-YKALOCIXSA-N	CC1=CC(=O)CC(C1(C=CC(=CC(=O)O)C)O)(C)C		53364			5280896						level2
compound00926	5.14_579.2086m/z	M-H	C28H36O13	49.9	32.9	0.56	Acanthoside B	85.0283, 119.0492, 151.0028, 181.0517, 191.0189, 255.0657, 271.0612, 300.0276, 417.1557, 579.1675	579.208	579.209	5.14	NEG	114123	114800	114251	114391	0.0162329	WEKCEGQSIIQPAQ-IRBNZIFYSA-N	COC1=CC(=CC(=C1O)OC)C2C3COC(C3CO2)C4=CC(=C(C(=C4)OC)OC5C(C(C(C(O5)CO)O)O)O)OC		68660		C10890	443024	7374-79-0	Phenylpropanoids	Lignans	HY-N2807	HPLC≥98%	level2
compound00927	6.41_577.1355m/z	M-H	C30H26O12	55.9	74.3	0.64	Acbglu	145.0285, 193.0499, 269.0457, 577.1356	577.135	577.135	6.41	NEG	356469	362428	366241	361713	0.0513294	WPQRDUGBKUNFJW-ZZSHFKPLSA-N	C1(O[C@H]2[C@H](O)[C@@H](O)[C@H](O)[C@@H](COC(/C=C/C3C=CC(O)=CC=3)=O)O2)=CC2OC(C3C=CC(O)=CC=3)=CC(=O)C=2C(O)=C1			LMPK12110370		6439941						level2
compound00928	1.64_297.1191m/z	M+FA-H	C10H20O7	55.8	56.7	0.09	Acetoin glucoside	216.0190, 227.1685, 227.6431, 228.8109, 251.1119, 254.1145, 297.0240, 297.0623, 297.0775, 297.1185	297.119	297.119	1.64	NEG	224618	241008	231412	232346	0.0329715	ZLXYJEYKAQYNPV-UHFFFAOYSA-N	CC(O)C(C)OC1OC(CO)C(O)C(O)C1O	HMDB0040822	95284			78171387	146763-54-4					level2
compound00929	5.38_197.0808m/z	M+H	C10H12O4	42.1	0	0.02	Acetosyringone	135.1167, 137.0598, 137.0963, 151.0754, 151.1115, 161.0597, 161.0947, 179.0704, 179.1062, 197.0806	197.081	197.081	5.38	POS	96549.3	101757	99387.6	99231.2	0.0140816	OJOBTAOGJIWAGB-UHFFFAOYSA-N	CC(=O)C1=CC(=C(C(=C1)OC)O)OC		43832		C10664	17198	2478-38-8	Others		HY-W009884	HPLC≥98%	level2
compound00930	1.31_190.0710m/z	M+H	C7H11NO5	56.9	0	0	acetyl-glu		190.071	190.071	1.31	POS	12445	10698.2	10040.6	11061.2	0.00156966	RFMMMVDNIPUKGG-UHFFFAOYSA-N	O=C(O)CCC(N=C(O)C)C(=O)O				C00624	70914	5817-08-3					level2
compound00931	7.72_298.1435m/z	M+H	C18H19NO3	40.9	0	-0.75	Aegeline		298.144	298.144	7.72	POS	11835.4	14071.6	12839.8	12915.6	0.00183281	QRFDENJATPJOKG-KPKJPENVSA-N	COC1=CC=C(C=C1)C(O)CNC(=O)\C=C\C1=CC=CC=C1	HMDB0033435	89269			15558419	37791-13-2	Alkaloids		HY-W042156	HPLC≥98%	level2
compound00932	4.50_411.1262m/z	M+Na	C17H24O10	54.6	0	0.03	7-Ketologanin		411.126	411.126	4.5	POS	11990	9802.02	7926.61	9906.22	0.00140576	LPOVXLVQNSEZGE-PMRPVAAPSA-N	C[C@@H]1[C@@H]2[C@H](CC1=O)C(=CO[C@H]2O[C@H]3[C@@H]([C@H]([C@@H]([C@H](O3)CO)O)O)O)C(=O)OC						152-91-0					level2
compound00933	4.42_415.1037m/z	M-H2O-H	C21H22O10	52	59	0.58	7-Hydroxyaloin	129.0183, 147.0292, 151.9835, 191.0191, 209.0300, 228.6008, 267.0663, 295.0612, 414.1664, 415.1028	415.103	415.104	4.42	NEG	22473.5	27576.4	20748.3	23599.4	0.00334891	HKKOALUTOMGGMT-UHFFFAOYSA-N	OCC1OC(C(O)C(O)C1O)C1C2=C(C(O)=C(O)C=C2)C(=O)C2=C1C=C(CO)C=C2O	HMDB0041150	95578			53462673	82461-12-9					level2
compound00923	5.19_499.1231m/z	M+Na	C23H24O11	50.4	59.4	4.14	abrusin	163.0389, 179.0705, 319.081, 498.2637, 499.1228	499.121	499.123	5.19	POS	188476	195666	186915	190352	0.0270122	ZVIIYPXWZIMUGT-QSFVIRHWSA-N	COC1=C(C(=C2C(=O)C=C(OC2=C1C3C(C(C(C(O3)CO)O)O)O)C4=CC=C(C=C4)O)O)OC		49527			44258417						level2
compound00859	5.38_477.1752m/z	M+H-H2O	C24H30O11	51.3	0	-0.63	4-O-methylpaeoniflorin		477.175	477.175	5.38	POS	26775.5	25981.1	30422.1	27726.2	0.00393454	HBUSZOJOEGAJCJ-PHWFTUJASA-N	C[C@]12C[C@@]3([C@H]4C[C@@]1([C@@]4([C@H](O2)O3)COC(=O)C5=CC=CC=C5)O[C@H]6[C@@H]([C@H]([C@@H]([C@H](O6)CO)O)O)O)OC											level2
compound00858	5.00_319.1175m/z	M+H	C17H18O6	51.8	42.4	-0.26	4-O-Methylepisappanol	105.0339, 123.0443, 151.0754, 177.0549, 318.1358, 318.1775, 319.122	319.118	319.118	5	POS	155422	159666	159382	158156	0.0224435	HHDPKXQKOWHDNA-UHFFFAOYSA-N	COC1C2=C(C=C(C=C2)O)OCC1(CC3=CC(=C(C=C3)O)O)O					13888974	112529-37-0					level2
compound00857	5.06_632.1736n	M+NH4, M+Na	C30H32O15	45.3	0	-0.88	4-O-galloylalbiflorin	153.0183, 171.0289, 179.0704, 184.0732, 297.0601, 315.0708, 331.0801, 493.1352, 649.1984, 650.2027	650.208	650.207	5.06	POS	252863	204624	180083	212524	0.0301585	UXHIYEMICNYJGK-NJVRKBDPSA-N	CC12C[C@H]([C@@H]3CC1(C3(C(=O)O2)COC(=O)C4=CC=CC=C4)O[C@H]5[C@@H]([C@H]([C@@H]([C@H](O5)CO)O)O)O)OC(=O)C6=CC(=C(C(=C6)O)O)O						1201580-97-3	Terpenes	Monoterpenes	DM0224	HPLC≥95%	level2
compound00784	4.05_431.1195m/z	M-H	C18H24O12	52.3	42.7	0	Asperulosidic Acid	113.0230, 119.0336, 121.0280, 147.0437, 165.0544, 225.0791, 251.0564, 269.0663, 431.1119, 431.1175	431.12	431.12	4.04	NEG	253061	257424	253936	254807	0.0361588	DGDWCRWJRNMRKX-DILZHRMZSA-N	O=C(O)C1=COC(OC2OC(CO)C(O)C(O)C2O)C3C(=CC(O)C13)COC(=O)C						25368-11-0	Terpenes	Monoterpenes	HY-N6246	HPLC≥98%	level2
compound00785	9.59_459.2027m/z	M-H	C25H32O8	58	0	0.48	Aspidin	418.9899, 419.0032, 438.9958, 439.0082, 454.9296, 458.2990, 458.9886, 459.0104, 459.0170, 459.2094	459.202	459.203	9.59	NEG	87900	88025.6	85375.4	87100.3	0.0123601	PLGZOIJJUOHZJA-UHFFFAOYSA-N	CCCC(=O)C1=C(C(=C(C(C1=O)(C)C)O)CC2=C(C(=C(C(=C2O)C)OC)C(=O)CCC)O)O		68481		C10672	120290	584-28-1					level2
compound00786	5.00_495.1147m/z	M+FA-H	C21H22O11	44.6	0	0.53	Astilbin		495.114	495.115	5	NEG	24026.3	17031.7	25136.1	22064.7	0.00313112	ZROGCCBNZBKLEL-MPRHSVQHSA-N	C[C@@H]1O[C@@H](O[C@@H]2[C@H](OC3=CC(O)=CC(O)=C3C2=O)C2=CC(O)=C(O)C=C2)[C@H](O)[C@H](O)[C@H]1O	HMDB0033850	71696		C17449	119258	29838-67-3	Flavonoids	Flavanonols	HY-N0509	HPLC≥98%	level2
compound00787	7.77_807.4499m/z	M+Na	C41H68O14	42.9	0	-0.28	Astragaloside IV	184.0735, 806.5731, 807.4488	807.45	807.45	7.77	POS	168428	160866	174280	167858	0.0238202	QMNWISYXSJWHRY-FWKLQZLHSA-N	CC(C)(O)C1CC[C@](C)(C2C(O)C[C@@]3(C)C4CC(OC5OC(CO)C(O)C(O)C5O)C5C(C)(C)C(OC6OCC(O)C(O)C6O)CC[C@@]56C[C@@]46CC[C@]23C)O1						84687-43-4	Terpenes	Triterpenes	HY-N0431	HPLC≥98%	level2
compound00788	8.91_871.4710m/z	M+FA-H	C43H70O15	58.9	68.3	1.65	astragalosideII	871.47	871.47	871.471	8.91	NEG	691412	689169	675150	685244	0.0972406	AYWNHWGQTMCQIV-PENCHUSISA-N	CC(=O)OC1C(C(COC1OC2CCC34CC35CCC6(C(C(CC6(C5CC(C4C2(C)C)OC7C(C(C(C(O7)CO)O)O)O)C)O)C8(CCC(O8)C(C)(C)O)C)C)O)O				C17798	13996693						level2
compound00789	0.83_176.0909n	M+H-H2O, M+H	C5H12N4O3	40.3	0	-0.01	Canavanine sulfate		177.098	177.098	0.83	POS	1.12341e+06	1.26268e+06	1.15608e+06	1.18072e+06	0.167553	FSBIGDSBMBYOPN-VKHMYHEASA-N	N[C@@H](CCONC(N)=N)C(O)=O	HMDB0002706	3238		C00308	439202	543-38-4	Amino Acids, Peptides and derivatives	Amino Acids	HY-B1581A	HPLC≥98%	level2
compound00790	10.37_307.1895m/z	M+H	C18H26O4	42.6	0	-3	Capsiate		307.19	307.19	10.37	POS	4595.7	7122.87	7544.79	6421.12	0.0009112	ZICNYIDDNJYKCP-SOFGYWHQSA-N	COC1=C(O)C=CC(COC(=O)CCCC\C=C\C(C)C)=C1	HMDB0034780	90202		C20203	9839519		Alkaloids		HY-N8377	HPLC≥98%	level2
compound00791	0.96_104.0710m/z	M+H	C4H9NO2	55.4	78.4	3.67	Carbocreatine	58.0658, 60.0815	104.071	104.071	0.96	POS	64252.7	51900.8	56091.8	57415.1	0.00814759	OQEBBZSWEGYTPG-UHFFFAOYSA-N	CC(N)CC(O)=O	HMDB0031654	87838			10932	541-48-0					level2
compound00792	7.14_331.0809m/z	M+H	C17H14O7	60.9	51.8	-0.89	Caryatin	315.0496, 316.057, 331.0808	331.081	331.081	7.14	POS	203125	200795	204509	202810	0.02878	AOFQCVDYMNHCKD-UHFFFAOYSA-N	C1(O)=CC2OC(C3C=C(O)C(O)=CC=3)=C(OC)C(=O)C=2C(OC)=C1	HMDB0037351	51144	LMPK12112730		5489501	1486-66-4					level2
compound00793	5.02_207.1380m/z	M+H-H2O	C13H20O3	52.2	0	0.01	Corchoionol C	175.0392, 176.0836, 179.0710, 189.0894, 189.1274, 192.0420, 206.1550, 207.0653, 207.0994, 207.1375	207.138	207.138	5.02	POS	62170.7	61554.1	60320.2	61348.3	0.00870573	KPQMCAKZRXOZLB-ZWXQHPBJSA-N	CC1=CC(=O)CC([C@@]1(/C=C/[C@@H](C)O)O)(C)C											level2
compound00794	4.54_411.1988m/z	M+Na	C19H32O8	54.7	0	-0.25	corchoionoside a		411.199	411.199	4.54	POS	79576.5	85186.6	70750.7	78504.6	0.0111403	SMBCGBWABYMHIN-DBCWZAFBSA-N	C[C@@H](/C=C/[C@]12[C@](O1)(C[C@H](CC2(C)C)O[C@H]3[C@@H]([C@H]([C@@H]([C@H](O3)CO)O)O)O)C)O											level2
compound00795	11.36_295.2278m/z	M-H	C18H32O3	62.9	58.9	-0.16	Coronarsaeure	59.0128, 295.2279	295.228	295.228	11.36	NEG	7504.11	8046.91	8942.31	8164.44	0.00115859	FBUKMFOXMZRGRB-UHFFFAOYSA-N	CCCCCC=CCC1OC1CCCCCCCC(O)=O	HMDB0247616				1929						level2
compound00796	6.20_263.1289m/z	M-H	C15H20O4	59.1	78.7	-0.08	Coronopolin	161.0963, 163.0760, 201.1281, 204.1151, 219.0992, 219.1386, 242.9858, 262.9932, 263.0924, 263.1276	263.129	263.129	6.2	NEG	155760	157770	155727	156419	0.0221969	GEUJJEYGSRWXPC-UHFFFAOYSA-N	CC1CCC2C(C3(C1(CCC3=O)O)C)OC(=O)C2=C					257278						level2
compound00797	5.84_370.2010m/z	M+H	C22H27NO4	41	0	-0.71	Corydaline		370.201	370.201	5.84	POS	13354.7	12199.5	18031.6	14528.6	0.0020617	VRSRXLJTYQVOHC-YEJXKQKISA-N	CC1C2C3=CC(=C(C=C3CCN2CC4=C1C=CC(=C4OC)OC)OC)OC		64393		C15530	101301	518-69-4	Alkaloids		HY-N0923	HPLC≥98%	level2
compound00798	5.60_333.1009m/z	M-H	C20H16NO4+	46.5	0	0.82	Corysamine		333.101	333.101	5.6	NEG	16089.4	17170.4	16764.7	16674.9	0.00236627	YESPQCLKTIRGLU-UHFFFAOYSA-N	Cc1c2[n+](cc3c4c(ccc13)OCO4)CCc1cc3c(cc1-2)OCO3						11028-77-6	Alkaloids		DZ0188	HPLC≥98%	level2
compound00799	7.83_245.0809m/z	M+H	C14H12O4	40.9	0	0.08	Cotoin		245.081	245.081	7.83	POS	8900.37	8457.76	7862	8406.71	0.00119297	HNJZOHHIXSIJFG-UHFFFAOYSA-N	COc1cc(O)c(C(=O)c2ccccc2)c(O)c1						479-21-0	Phenylpropanoids	Xanthones	DK0103	HPLC≥98%	level2
compound00800	3.79_293.1242m/z	M+FA-H	C11H20O6	42.5	8.93	0.18	Crenulatin	59.0127, 71.0124, 85.028, 89.0249, 101.0232, 113.0233, 119.034, 293.0864, 293.1235	293.124	293.124	3.79	NEG	29122.4	27537.2	28867.5	28509	0.00404562	ZEGGZNOPAPRAIG-SPFKKGSWSA-N	C=CC(C)(C)O[C@@H]1O[C@H](CO)[C@@H](O)[C@H](O)[C@H]1O						63026-02-8	Terpenes	Monoterpenes	DD0302	HPLC≥98%	level2
compound00801	11.08_319.1302m/z	M+Na	C19H20O3	45.9	0	-1.02	Cryptotanshinone	319.1304	319.13	319.13	11.08	POS	36291.8	43918.3	41962.2	40724.1	0.00577902	GVKKJJOMQCNPGB-JTQLQIEISA-N	O=C1C(=O)C2=C(OCC2C)C=3C=CC4=C(C13)CCCC4(C)C					160254	35825-57-1	Quinones	Naphthoquinones	HY-N0174	HPLC≥98%	level2
compound00802	5.31_533.1670m/z	M-H2O-H	C26H32O13	50.4	0	1.02	cucurbitoside b		533.167	533.167	5.31	NEG	44963.8	52373.5	52477.3	49938.2	0.00708656	AYLSGEWHCBDIDG-JUKYQPCLSA-N	C1[C@@]([C@H]([C@@H](O1)O[C@@H]2[C@H]([C@@H]([C@H](O[C@H]2OC3=CC=C(C=C3)CCO)CO)O)O)O)(COC(=O)C4=CC=C(C=C4)O)O											level2
compound00803	9.31_357.1333m/z	M+H	C20H20O6	59.7	86.5	-0.03	Cudraflavanone B	165.0547, 175.0390, 191.1065, 221.1174, 283.0606, 301.0700, 301.1061, 356.1194, 356.2790, 357.1300	357.133	357.133	9.31	POS	62263.4	61972.9	61734.1	61990.1	0.00879681	QMYILUYFNCCEPY-UHFFFAOYSA-N	CC(=CCC1=C(C2=C(C=C1O)OC(CC2=O)C3=C(C=C(C=C3)O)O)O)C					509244						level2
compound00804	4.19_496.1583n	M-H, M+FA-H	C23H28O12	61.7	88.9	0.38	curculigin	137.0235, 495.1511	495.151	495.151	4.19	NEG	2.94819e+06	2.98557e+06	2.96945e+06	2.96774e+06	0.421141	GUFWXAMCZTYXLV-UHFFFAOYSA-N	C1=CC(=C(C=C1C(C(CCC(=O)C2=CC(=C(C=C2)O)O)OC3C(C(C(C(O3)CO)O)O)O)O)O)O											level2
compound00783	7.76_279.1237m/z	M-H	C15H20O5	50.4	0	-0.36	asarumin a	218.9882, 234.5485, 235.1335, 238.9929, 250.2661, 259.0019, 263.4171, 278.9810, 279.0144, 279.1242	279.124	279.124	7.76	NEG	4241.09	4690.23	4631.9	4521.08	0.000641571	GKQJMUAJFMIWIU-NHYWBVRUSA-N	CC(C)C(C(C)OC(=O)C1=CC=CC=C1)(C(=O)OC)O		414450			5492454						level2
compound00782	5.90_263.1288m/z	M-H	C15H20O4	56.4	64.4	-0.15	artecalin	201.128, 204.1154, 219.138, 262.9937, 263.1283	263.129	263.129	5.9	NEG	22396.7	24431.4	23927.7	23585.2	0.0033469	CDBASCXKUBOQGK-DYTVFZPVSA-N	C[C@H]1C2[C@@H]3[C@@H](CC[C@]2([C@@H](CC1=O)O)C)C(=C)C(=O)O3											level2
compound00781	4.93_252.0866m/z	M+NH4	C12H10O5	42.5	0	-0.19	Armillarisin A		252.087	252.087	4.93	POS	18355.3	19958.5	19249.6	19187.8	0.00272288	XVZWWNMZVZWQKU-UHFFFAOYSA-N	CC(=O)C1=CC2=C(CO)C=C(O)C=C2OC1=O	HMDB0248606						Phenylpropanoids	Coumarins	HY-108013	HPLC≥98%	level2
compound00780	4.80_314.1746m/z	M+H	C19H23NO3	40.2	0	-1.63	Armepavine	107.0496, 114.1029, 181.0495, 182.0530, 283.1327, 297.6461, 298.1481, 313.1598, 313.6688, 314.1730	314.175	314.175	4.8	POS	721387	742052	693509	718982	0.102028	ZBKFZIUKXTWQTP-QGZVFWFLSA-N	CN1CCC2=CC(=C(C=C2C1CC3=CC=C(C=C3)O)OC)OC				C09342	442169		Alkaloids		HY-N6857	HPLC≥98%	level2
compound00758	4.90_491.1197m/z	M+FA-H	C22H22O10	55.3	68.4	0.44	Calycosin-7-O-β-D-glucoside	268.0377, 283.0611, 491.1182	491.12	491.12	4.9	NEG	3.30345e+06	3.26929e+06	3.41017e+06	3.32763e+06	0.472213	WACBUPFEGWUGPB-MIUGBVLSSA-N	O([C@H]1[C@H](O)[C@@H](O)[C@H](O)[C@@H](CO)O1)C1C=CC2C(=O)C(C3C=C(O)C(OC)=CC=3)=COC=2C=1		47565	LMPK12050045		5318267						level2
compound00759	5.39_199.0971m/z	M-H	C10H16O4	43.2	16.2	-2.64	Camphoric acid	79.9563, 119.0492, 155.107, 199.0063	199.098	199.097	5.39	NEG	9026.97	9156.91	9109.91	9097.93	0.00129106	LSPHULWDVZXLIL-QUBYGPBYSA-N	CC1(C)[C@H](C(=O)O)CC[C@]1(C)C(=O)O						560-09-8	Carboxylic acid and derivatives		HY-122808	HPLC≥98%	level2
compound00760	7.47_271.0599m/z	M+H	C15H10O5	40.8	0	-0.61	Baicalein		271.06	271.06	7.47	POS	18438.6	17404.9	17478.3	17773.9	0.00252224	FXNFHKRTJBSTCS-UHFFFAOYSA-N	C1(O)=CC2OC(C3C=CC=CC=3)=CC(=O)C=2C(O)=C1O	HMDB0134890	43859	LMPK12111095	C10023	5281605	491-67-8	Flavonoids	Flavones	HY-N0196	HPLC≥98%	level2
compound00761	9.37_309.2071m/z	M-H	C18H30O4	64	64.2	0.05	Auxin b	171.1017, 221.1528, 223.17, 288.9894, 291.1965, 308.9969, 309.2068	309.207	309.207	9.37	NEG	343393	348935	352514	348281	0.0494234	MQETZQLZTJUQHR-UHFFFAOYSA-N	CCC(C)C1CC(C(C)CC)C(=C1)C(O)CC(=O)CC(O)=O	HMDB0038484	93163			103739						level2
compound00762	5.35_135.0804m/z	M+H-H2O	C9H12O2	50	0	-0.04	3-(4-Hydroxyphenyl)-1-propanol	53.0394, 79.0549, 91.0546, 93.0702, 95.0496, 105.0451, 107.0495, 107.0859, 135.0441, 135.0803	135.08	135.08	5.35	POS	73489.3	73022.1	74710.1	73740.5	0.0104643	NJCVPQRHRKYSAZ-UHFFFAOYSA-N	OCCCC1=CC=C(O)C=C1	HMDB0032599	88554			82452	10210-17-0					level2
compound00763	9.87_483.1676m/z	M+K	C27H28N2O4	56.6	0	-1.04	Aurantiamide acetic acid		483.168	483.168	9.87	POS	12472.6	6081.95	8222.7	8925.75	0.00126662	VZPAURMDJZOGHU-SKCDSABHSA-N	O=C(OCC(N=C(O)C(N=C(O)C=1C=CC=CC1)CC=2C=CC=CC2)CC=3C=CC=CC3)C					124319	56121-42-7	Amino Acids, Peptides and derivatives	Peptides	HY-N2905	HPLC≥98%	level2
compound00764	9.49_485.3278m/z	M-H	C30H46O5	40.7	0	1.1	Alisol C		485.327	485.328	9.49	NEG	6431.26	8688.22	6458.29	7192.59	0.00102068	DORJGGFFCMZTHW-KXVAGGRESA-N	CC(CC(C1C(O1)(C)C)O)C2=C3CC(C4C5(CCC(=O)C(C5CCC4(C3(CC2=O)C)C)(C)C)C)O		71706		C17461	101306923		Terpenes	Triterpenes	ST32970110	HPLC≥98%	level2
compound00765	5.50_370.1646m/z	M+H	C21H23NO5	40	0	-0.75	Allocryptopine	188.0709, 244.1335, 369.2258, 370.166	370.165	370.165	5.5	POS	148640	158567	150388	152532	0.0216453	HYBRYAPKQCZIAE-UHFFFAOYSA-N	COC1=C(OC)C2=C(CC(=O)C3=C(CCN(C)C2)C=C2OCOC2=C3)C=C1	HMDB0302683	64376		C02134	98570	24240-04-8 485-91-6	Alkaloids		HY-N1933	HPLC≥98%	level2
compound00766	9.50_271.0964m/z	M+H	C16H14O4	43.6	0	-0.46	Alloimperatorin	121.065, 137.0598, 270.0847, 270.2791, 271.096	271.096	271.096	9.5	POS	60442.2	61906.9	63735.9	62028.3	0.00880223	KDXVVZMYSLWJMA-UHFFFAOYSA-N	CC(C)=CCC1=C2C=COC2=C(O)C2=C1C=CC(=O)O2	HMDB0301848	67387		C09053	69502	642-05-7	Phenylpropanoids	Coumarins	HY-N2623	HPLC≥98%	level2
compound00767	14.69_447.3827m/z	M+H	C29H50O3	45.1	0	-1.27	alpha-Tocopherylquinone	164.0832, 165.0912, 167.0559, 361.0264, 428.3640, 429.3734, 431.0873, 446.3743, 447.1172, 447.3820	447.383	447.383	14.69	POS	35223.1	18172.2	6150.15	19848.5	0.00281663	LTVDFSLWFKLJDQ-IEOSBIPESA-N	CC(C)CCC[C@@H](C)CCC[C@@H](C)CCC[C@@](C)(O)CCC1=C(C(C(C)=C(C)C1=O)=O)C						7559-04-8	Terpenes	Meroterpenoids	HY-N2853	HPLC≥98%	level2
compound00805	0.92_260.0530m/z	M+K	C8H15NO6	42.7	0	-0.59	Cyclic N-Acetyl-D-mannosamine		260.053	260.053	0.92	POS	39436.7	29169	45347	37984.2	0.00539021	OVRNDRQMDRJTHS-OZRXBMAMSA-N	CC(=O)N[C@@H]1[C@H](O)O[C@H](CO)[C@@H](O)[C@@H]1O	HMDB0001129	6024		C00645	11096158	7772-94-3	Carbohydrates and Glycosides	Carbohydrates	HY-W040154	HPLC≥98%	level2
compound00768	6.64_462.1523n	M+H-H2O, M+H	C23H26O10	60.4	79.7	-0.71	andrographidine A	105.0339, 151.0754, 179.0705, 287.0905, 305.1017, 323.1124, 359.0274, 427.1389, 429.0885, 445.1511	445.149	445.149	6.64	POS	250283	258000	268934	259072	0.0367641	HTJQSWAVTHDBPX-PHKHNSMASA-N	COC1=C(C2=C(C(=O)CC(O2)C3=CC=CC=C3)C(=C1)OC4C(C(C(C(O4)CO)O)O)O)OC		53129			13963762						level2
compound00770	6.72_267.0658m/z	M-H	C16H12O4	56.3	0	-1.63	ANEMARCOUMARIN A		267.066	267.066	6.72	NEG	13397.6	11862.3	13695	12985	0.00184265	LFZKQNNCOZCLAK-UHFFFAOYSA-N	C1=CC(=CC=C1CC2=CC3=C(C=C(C=C3)O)OC2=O)O					44557157						level2
compound00771	5.78_273.0768m/z	M-H2O-H	C15H16O6	51.1	0	-0.06	Angelicain		273.077	273.077	5.78	NEG	8780.58	7983.87	8239.74	8334.73	0.00118275	FHCHSXPHLRBEBR-UHFFFAOYSA-N	CC(C)(O)C1CC2=C(O)C3=C(OC(CO)=CC3=O)C=C2O1	HMDB0030120	86735			11022681	49624-66-0	Phenols	Monophenols	HY-N6941	HPLC≥98%	level2
compound00772	7.24_187.0390m/z	M+H	C11H6O3	50.6	0	0.11	Angelicin	143.0492, 187.039	187.039	187.039	7.24	POS	41955	43430.9	42363.3	42583	0.00604282	XDROKJSWHURZGO-UHFFFAOYSA-N	[H]C1=C([H])C2=C(O1)C([H])=C([H])C1=C2OC(=O)C([H])=C1[H]	HMDB0033930	67393		C09060	10658	523-50-2	Phenylpropanoids	Coumarins	HY-N0763	HPLC≥98%	level2
compound00773	7.06_411.2023m/z	M+FA-H	C20H30O6	53.7	0	-0.29	Anhydrocinnzeylanol		411.202	411.202	7.06	NEG	15218.8	14795.3	15268.7	15094.3	0.00214198	JFDHTDLZWVKRQT-UHFFFAOYSA-N	CC(C)C1=C(C)C2(O)C(O)(C1)C1(C)CC(=O)OC22C(O)C(C)CCC12O	HMDB0036863	91866			73099741	65230-04-8					level2
compound00774	5.90_461.1088m/z	M+FA-H	C21H20O9	49.6	2.23	-0.22	Apigenin 4'-O-rhamnoside	263.0568, 269.0446, 284.0684, 297.0610, 299.0559, 299.0909, 315.0726, 415.2332, 425.2174, 461.1101	461.109	461.109	5.9	NEG	125285	133624	127546	128818	0.0182801	RDBPZZVIYGFJKU-XYAYJIHKSA-N	C[C@H]1OC(Oc2ccc(-c3cc(=O)c4c(O)cc(O)cc4o3)cc2)[C@@H](O)[C@@H](O)[C@@H]1O						133538-77-9	Flavonoids	Flavones	B31187	HPLC≥98%	level2
compound00775	4.89_450.1379m/z	M+NH4	C21H20O10	43.9	0	-3.63	Apigenin 5-O-glucoside	137.0234, 257.0809, 433.1126	450.139	450.138	4.89	POS	27696.9	29239.8	33762.4	30233	0.00429027	ZFPMFULXUJZHFG-QNDFHXLGSA-N	C1(O)=CC2OC(C3C=CC(O)=CC=3)=CC(=O)C=2C(O[C@H]2[C@H](O)[C@@H](O)[C@H](O)[C@@H](CO)O2)=C1			LMPK12110339		14730806		Flavonoids	Flavones	DA0115	HPLC≥98%	level2
compound00776	4.79_533.1304m/z	M-H	C25H26O13	53	0	0.6	Apigenin 6-C-alpha-L-arabinopyranosyl-8-C-beta-D-xylopyranoside		533.13	533.13	4.79	NEG	19894.8	13540.5	13711.1	15715.5	0.00223013	LDVNKZYMYPZDAI-KOLVQPCJSA-N	O=c1cc(-c2ccc(O)cc2)oc2c([C@@H]3OC[C@@H](O)[C@H](O)[C@H]3O)c(O)c([C@@H]3OC[C@H](O)[C@H](O)[C@H]3O)c(O)c12						677021-30-6	Flavonoids	Flavones	DQ0088-0005	HPLC≥98%	level2
compound00777	4.93_721.1997m/z	M-H2O-H	C33H40O19	58.2	78.5	1.63	Apigenin 7-O-(2G-rhamnosyl)gentiobioside	353.0666, 383.0766, 457.1142, 721.1973	721.199	721.2	4.93	NEG	354049	338394	357270	349904	0.0496537	LXOPDILLGIDKLW-IQQUXTKISA-N	CC1O[C@@H](OC2[C@H](Oc3cc(O)c4c(=O)cc(-c5ccc(O)cc5)oc4c3)OC(CO[C@@H]3OC(CO)[C@@H](O)[C@H](O)C3O)[C@@H](O)[C@@H]2O)[C@@H](O)C(O)[C@H]1O					44257850	174284-20-9					level2
compound00778	8.79_777.4078m/z	M-H	C41H62O14	60.2	67.9	1.46	Araboglycyrrhizin	777.4087	777.407	777.408	8.79	NEG	310553	337173	340288	329338	0.0467353	DTMJARJUCFBMFR-UHFFFAOYSA-N	CC1(C2CCC3(C(C2(CCC1OC4C(C(C(C(O4)C(=O)O)O)O)OC5C(C(C(CO5)O)O)O)C)C(=O)C=C6C3(CCC7(C6CC(CC7)(C)C(=O)O)C)C)C)C					101599072	121687-83-0					level2
compound00779	10.14_301.2160m/z	M+H	C20H28O2	59	0	-0.57	aritasone	173.1326, 199.1482, 255.2107, 282.2792, 283.2058, 284.2899, 301.0704, 301.1063, 301.1408, 301.2159	301.216	301.216	10.14	POS	12261.9	16886.6	18370.5	15839.7	0.00224776	YZHBEINUZQDPPT-UHFFFAOYSA-N	CC1(C2CC1C3=C(C2)OC4(CC3)C5CC(C5(C)C)CC4=O)C											level2
compound00769	6.54_461.1437m/z	M+H	C23H24O10	46.5	0	-1.21	Andrographidine C		461.144	461.144	6.54	POS	40859.2	34168.2	38361.8	37796.4	0.00536356	WGCQDTNINMCFAY-PUIBNRJISA-N	C1(OC)=C(OC)C2OC(C3C=CC=CC=3)=CC(=O)C=2C(O[C@H]2[C@H](O)[C@@H](O)[C@H](O)[C@@H](CO)O2)=C1			LMPK12111324		5318484		Flavonoids	Flavones	DC0202	HPLC≥98%	level2
compound00806	6.60_255.1602m/z	2M-H	C7H12O2	42.8	0	-0.03	Cyclohexanecarboxylic acid		255.16	255.16	6.6	NEG	3681.27	4237.49	3785.1	3901.29	0.000553618	NZNMSOFKMUBTKW-UHFFFAOYSA-N	OC(=O)C1CCCCC1	HMDB0031342	67955		C09822	7413	98-89-5	Amino Acids, Peptides and derivatives	Amino Acids	HY-Y1373	HPLC≥98%	level2
compound00807	7.14_297.0767m/z	M-H2O-H	C17H16O6	55.8	0	-0.45	Cyrtominetin		297.077	297.077	7.14	NEG	4935.41	5452.82	5763.93	5384.05	0.000764033	AESMRHCYHARBLU-UHFFFAOYSA-N	C1(O)=C(C)C2OC(C3C=C(O)C(O)=CC=3)CC(=O)C=2C(O)=C1C		52896	LMPK12140413		125309						level2
compound00808	10.05_299.2823n	M+H-H2O, M+H	C18H37NO2	50	39.7	-0.57	D-Sphingenine	252.2685, 256.0027, 282.2792	300.29	300.289	10.05	POS	3691.56	2810.92	2335.02	2945.83	0.000418033	WWUZIQQURGPMPG-UHFFFAOYSA-N	CCCCCCCCCCCCCC=CC(O)C(N)CO	HMDB0245021				1104						level2
compound00835	8.38_661.3602m/z	M+FA-H	C35H52O9	40.2	0	1.37	Cimicidanol-3-O-alpha-L-arabinoside		661.359	661.36	8.38	NEG	38570	35876.3	40452.3	38299.5	0.00543496	PYBFXJMIKJNNAJ-GZYHAVPISA-N	C[C@H](CC(=O)[C@@H]1OC1(C)C)[C@H]1C(=O)C[C@@]2(C)C3=CC[C@H]4C(C)(C)[C@@H](O[C@@H]5OC[C@H](O)[C@H](O)[C@H]5O)CC[C@@]45C[C@@]35[C@@H](O)C[C@]12C						161207-05-2	Terpenes	Triterpenes	DS0121	HPLC≥99%	level2
compound00836	5.12_306.1100n	M+H, M+Na, M+K	C16H18O6	45.9	0	-1.04	Cimifugin	235.0605, 307.1173	307.118	307.117	5.12	POS	2.61149e+07	2.51695e+07	2.45718e+07	2.52854e+07	3.58817	ATDBDSBKYKMRGZ-ZDUSSCGKSA-N	CC(C)(C1CC2=C(O1)C=C3C(=C2OC)C(=O)C=C(O3)CO)O		67340		C09000	441960	37921-38-3	Others		HY-N0634	HPLC≥98%	level2
compound00837	6.65_148.0525n	M+H-H2O, M+H	C9H8O2	42.9	0	0.33	Cinnamic acid	103.0547, 130.0653, 131.0495	131.049	131.049	6.65	POS	205518	198677	214091	206095	0.0292463	WBYWAXJHAXSJNI-VOTSOKGWSA-N	OC(=O)\C=C\C1=CC=CC=C1	HMDB0000930	310		C10438	444539	140-10-3	Phenylpropanoids	Simple phenylpropanoids	HY-N0610	HPLC≥98%	level2
compound00838	6.49_117.0701m/z	M+H-H2O	C9H10O	42.8	0	1.65	Cinnamyl Alcohol	91.0548, 115.0545, 117.0702	117.07	117.07	6.49	POS	48000.9	45343.8	46736.9	46693.9	0.00662617	OOCCDEMITAIZTP-UHFFFAOYSA-N	OCC=CC1=CC=CC=C1	HMDB0029697			C02394	5280511	104-54-1	Phenylpropanoids	Simple phenylpropanoids	HY-Y0078	HPLC≥98%	level2
compound00839	9.60_460.2691m/z	M+NH4	C26H34O6	41.2	0	-0.61	Cinobufagin	119.0858, 135.0806, 281.1384, 415.2116, 460.27	460.269	460.269	9.6	POS	200209	145438	143460	163036	0.0231359	SCULJPGYOQQXTK-OLRINKBESA-N	C1[C@]2(C)[C@@]3([H])CC[C@]4(C)[C@@]([H])(C5=COC(=O)C=C5)[C@@H](OC(=O)C)[C@H]5O[C@@]45[C@]3([H])CC[C@]2([H])C[C@@H](O)C1		71443	LMST01130032	C16931	11969542	470-37-1	Steroids	Other steroids	HY-N0421	HPLC≥98%	level2
compound00840	5.86_459.1282m/z	M+H-H2O	C23H24O11	42	0	-0.7	Cirsimarin		459.129	459.128	5.86	POS	14185.4	11909.4	14396.2	13497	0.00191531	RETJLKUBHXTIGH-FZFRBNDOSA-N	C1(OC)=CC2OC(C3C=CC(O[C@H]4[C@H](O)[C@@H](O)[C@H](O)[C@@H](CO)O4)=CC=3)=CC(=O)C=2C(O)=C1OC			LMPK12111122		159460		Flavonoids	Flavones	DB0201-0020	HPLC≥98%	level2
compound00841	4.26_339.1074m/z	M+H-H2O	C16H20O9	44.8	0	-0.1	Cis-Ferulic acid 4-O-beta-D-glucopyranoside		339.107	339.107	4.26	POS	4527.22	6050.45	8415.88	6331.18	0.000898437	IEMIRSXOYFWPFD-QEQKPWIDSA-N	COc1cc(/C=C\C(=O)O)ccc1O[C@@H]1O[C@H](CO)[C@@H](O)[C@H](O)[C@H]1O						94942-20-8	Carbohydrates and Glycosides	Glycosides	DA0145-0005	HPLC≥98%	level2
compound00842	7.62_207.0652m/z	M+H	C11H10O4	43.3	0	-0.01	Citropten		207.065	207.065	7.62	POS	7410.83	6852.67	7834.5	7366	0.00104528	NXJCRELRQHZBQA-UHFFFAOYSA-N	COC1=CC(OC)=C2C=CC(=O)OC2=C1	HMDB0032952	44086			2775	487-06-9	Phenylpropanoids	Coumarins	HY-N7085	HPLC≥98%	level2
compound00843	8.41_261.1120m/z	M+H	C15H16O4	60.5	85.9	-0.47	Citrusal	131.0493, 189.0546, 243.1017, 261.1124	261.112	261.112	8.41	POS	48225.5	48404	50861.2	49163.6	0.00697664	VCYVDHAWDPDCKW-UHFFFAOYSA-N	COC1=C(CC(C)(C)C=O)C2=C(C=CC(=O)O2)C=C1	HMDB0030788	87196			5319433	5980-07-4					level2
compound00844	9.12_353.1017m/z	M+H	C20H16O6	55.8	70.1	-0.76	citrusinol	311.0551, 317.2114, 353.1016	353.102	353.102	9.12	POS	127771	131422	127501	128898	0.0182915	OKQQXHUICMLKQI-UHFFFAOYSA-N	C12OC(C)(C)C=CC=1C1OC(C3C=CC(O)=CC=3)=C(O)C(=O)C=1C(O)=C2	HMDB0037424	50410	LMPK12111994		44259051	112516-43-5					level2
compound00834	4.47_286.1438m/z	M+H	C17H19NO3	41	0	0	Coclaurine	107.0496, 114.0918, 156.1134, 173.1402, 175.0756, 237.0914, 241.2023, 269.1175, 285.1915, 286.1439	286.144	286.144	4.47	POS	147383	154577	159417	153792	0.0218241	LVVKXRQZSRUVPY-OAHLLOKOSA-N	COC1=C(C=C2C(NCCC2=C1)CC3=CC=C(C=C3)O)O		454100			440989		Alkaloids		DW0062	HPLC≥98%	level2
compound00845	10.74_432.2016m/z	M+NH4	C23H26O7	50.7	0	-0.2	cniforin B		432.202	432.202	10.74	POS	18416.6	11949.9	12792.7	14386.4	0.00204152	CBADSRIBFMZVLJ-XTLGIRLXSA-N	C/C=C(/C)\C(=O)OC(C)(C)[C@@H]1[C@@H](C2=C(O1)C=CC3=C2OC(=O)C=C3)OC(=O)C(C)C						103654-58-6					level2
compound00847	6.75_238.1933n	M+H-H2O, M+H	C15H26O2	41	0	0.07	Alismoxide	179.1069, 193.1589, 203.1443, 203.1794, 205.1589, 220.1800, 221.0800, 221.1166, 221.1539, 221.1896	221.19	221.19	6.75	POS	112874	114640	116084	114532	0.0162529	IWQURBSTAIRNAE-BARDWOONSA-N	CC(C)C1=C[C@H]2[C@@H](CC[C@]2(C)O)[C@](C)(O)CC1						87701-68-6	Terpenes	Sesquiterpenes	HY-N0426	HPLC≥98%	level2
compound00848	5.33_285.0769m/z	M-H2O-H	C16H16O6	55.6	72.9	0.09	agnusid qt	109.0283, 241.0865, 270.0534, 285.0393, 285.0762	285.077	285.077	5.33	NEG	47780.1	46089.9	47878.6	47249.5	0.00670502	QMHVGYQLMPZGGP-HOSILWTGSA-N	C1=CO[C@@H]([C@@H]2[C@H]1[C@H](C=C2COC(=O)C3=CC=C(C=C3)O)O)O						11027-63-7					level2
compound00849	4.80_322.1051n	M+H, M+Na, M+K	C16H18O7	40.2	0	-0.55	5-O-Cinnamoylquinic acid	59.0499, 232.0366, 247.0601, 322.0995, 323.1119	323.113	323.112	4.8	POS	117821	128052	114760	120211	0.0170588	WTMHIVNZOSRKJU-VIUXVBALSA-N	O=C(/C=C/c1ccccc1)O[C@@H]1C[C@@](O)(C(=O)O)C[C@@H](O)[C@@H]1O						6470-68-4	Phenylpropanoids	Simple phenylpropanoids	DR0137	HPLC≥98%	level2
compound00850	6.12_171.1019m/z	M-H	C9H16O3	51.2	0	-4.6	4-hydroxy-5-pentyl-dihydro-furan-2-one	92.9947, 104.9946, 127.1118, 142.9917, 170.8327, 170.9871, 171.1021	171.103	171.102	6.12	NEG	14161.2	16407.6	15217.5	15262.1	0.00216579	NVARDNCEKDHHJR-UHFFFAOYSA-N	CCCCCC1C(CC(=O)O1)O					11275287						level2
compound00851	3.77_327.1090m/z	M-H2O-H	C15H22O9	56.8	0	1.34	4-hydroxymethyl-2,6-dimethoxyphenyl-β-D-glucopyranoside		327.109	327.109	3.77	NEG	3785.29	2280.95	2759.99	2942.07	0.0004175	RWIINOLFQCPJMH-UHFFFAOYSA-N	COC1=CC(CO)=CC(OC)=C1OC1OC(CO)C(O)C(O)C1O	HMDB0032742				13965334	64121-98-8					level2
compound00852	2.66_109.0287m/z	M+H-H2O	C6H6O3	51.3	18.4	2.72	4-Hydroxymethylfurfural	79.0548, 80.0499, 81.0341, 81.0705, 86.9934, 100.0251, 105.0037, 108.0447, 108.0812, 109.0287	109.028	109.029	2.66	POS	95276	96718.2	99204.2	97066.2	0.0137743	GYQBROOJXNICMZ-UHFFFAOYSA-N	C1=C(OC=C1CO)C=O					5318289	158360-01-1					level2
compound00853	2.61_434.1425n	M-H, M+FA-H	C18H26O12	50.2	49.8	0.2	4-hydroxyphenyl-β-gentiobioside	71.0126, 89.0232, 123.0078, 138.0315, 139.0392, 161.0452, 293.0876, 301.0938, 433.0441, 433.1356	433.135	433.135	2.61	NEG	153760	147221	151938	150973	0.021424	OGLZRXDYSXDVNG-UHFFFAOYSA-N	C1=CC(=CC=C1O)OC2C(C(C(C(O2)COC3C(C(C(C(O3)CO)O)O)O)O)O)O											level2
compound00854	2.58_238.1185m/z	M+NH4	C11H12N2O3	65.7	70.6	-0.34	4-Hydroxytryptophan	70.0658, 146.0963, 178.0982, 192.1013, 202.0979, 208.1083, 214.9647, 220.1082, 237.1254, 238.117	238.119	238.119	2.58	POS	47601.4	48663.1	43960.7	46741.7	0.00663296	QSHLMQDRPXXYEE-UHFFFAOYSA-N	C1=CC2=C(C(=C1)O)C(=CN2)CC(C(=O)O)N											level2
compound00855	9.12_311.1863m/z	M+FA-H	C16H26O3	56.6	77.7	-0.23	4-methoxy-5-hydroxybisabola-2,10-diene-9-one	87.0078, 174.9552, 267.1981, 290.9855, 293.1748, 310.992, 311.1868	311.186	311.186	9.12	NEG	59692.2	67423.9	63065.6	63393.9	0.00899602	XQXANAYBQDKOBU-UHFFFAOYSA-N	CC(CC(=O)C=C(C)C)C1CC(C(C=C1)(C)OC)O											level2
compound00856	3.93_371.0984m/z	M+FA-H	C15H18O8	46.6	32.7	0.04	4-O-beta-Glucopyranosyl-cis-coumaric acid	165.0552, 173.0076, 191.0188, 197.0447, 209.0297, 227.0113, 265.0702, 327.0707, 371.0571, 371.1003	371.098	371.098	3.93	NEG	40101.3	41776	43309.1	41728.8	0.00592159	LJFYQZQUAULRDF-LSSWKVNRSA-N	C1=CC(=CC=C1C=CC(=O)O)OC2C(C(C(C(O2)CO)O)O)O				C06739	10604651		Carbohydrates and Glycosides	Glycosides	DX0066	HPLC≥98%	level2
compound00846	10.87_535.3642m/z	M+FA-H	C30H50O5	53.7	0	0.32	Alisol A		535.364	535.364	10.87	NEG	17345.6	15084.3	18459.4	16963.1	0.00240718	HNOSJVWYGXOFRP-UNPOXIGHSA-N	CC(CC(C(C(C)(C)O)O)O)C1=C2CC(C3C4(CCC(=O)C(C4CCC3(C2(CC1)C)C)(C)C)C)O		71704		C17459	15558616	19885-10-0	Terpenes	Triterpenes	HY-N0853	HPLC≥98%	level2
compound00756	9.98_414.2039n	M+H-H2O, M+NH4, M+Na, M+H	C24H30O6	53.8	32.1	-0.9	caesaldekarin e	119.0858, 333.2056, 397.201	415.212	415.211	9.98	POS	1.46378e+07	1.45958e+07	1.51708e+07	1.48015e+07	2.10043	VVJWDPJDEOTQOZ-AWAHEQQVSA-N	CC1=C2CC[C@@]3([C@@](C2=CC4=C1C=CO4)([C@H](C[C@H](C3(C)C)OC(=O)C)OC(=O)C)C)O											level2
compound00833	4.75_593.1507m/z	M+FA-H	C26H28O13	51.3	12.5	-0.97	Chrysin 6-C-arabinoside 8-C-glucoside	112.9846, 284.0326, 593.1477	593.151	593.151	4.75	NEG	1.33621e+06	1.39388e+06	1.37859e+06	1.36956e+06	0.19435	NZZNHGSHLAHPCG-VYUBKLCTSA-N	C1(O)=C([C@H]2[C@H](O)[C@@H](O)[C@H](O)[C@@H](CO)O2)C2OC(C3C=CC=CC=3)=CC(=O)C=2C(O)=C1[C@H]1[C@H](O)[C@@H](O)[C@@H](O)CO1			LMPK12110139		21722008		Flavonoids	Flavones	DB0328-0010	HPLC≥98%	level2
compound00831	7.73_331.1916m/z	2M-H	C10H14O2	53.3	0	0.3	Cerulignol	226.9401, 331.1921	331.192	331.192	7.73	NEG	6117.27	8006.73	6472.17	6865.39	0.000974245	PXIKRTCSSLJURC-UHFFFAOYSA-N	CCCC1=CC(OC)=C(O)C=C1	HMDB0032135	88216			17739	2785-87-7					level2
compound00809	5.84_253.0504m/z	M-H	C15H10O4	47.5	14.7	-0.84	Daidzein	117.0335, 252.0422, 253.0504	253.051	253.05	5.84	NEG	27071.3	28357.9	26031.9	27153.7	0.00385329	ZQSIJRDFPHDXIC-UHFFFAOYSA-N	C1(O)=CC2OC=C(C3C=CC(O)=CC=3)C(=O)C=2C=C1	HMDB0003312	43572	LMPK12050038	C10208	5281708	486-66-8	Flavonoids	Isoflavones	HY-N0019	HPLC≥98%	level2
compound00810	4.66_461.1096m/z	M+FA-H	C21H20O9	41.8	0	1.53	Daidzin		461.109	461.11	4.66	NEG	49541.5	47713.6	47845.1	48366.7	0.00686356	KYQZWONCHDNPDP-HXBJIUPGSA-N	O=c1c(-c2ccc(O)cc2)coc2cc(O[C@@H]3OC(CO)[C@@H](O)[C@@H](O)C3O)ccc12						552-66-9	Flavonoids	Isoflavones	HY-N0018	HPLC≥98%	level2
compound00811	4.51_179.0340m/z	M+H	C9H6O4	42	0	0.49	Daphnetin		179.034	179.034	4.51	POS	5423.88	5881.28	6069.86	5791.67	0.000821877	ATEFPOUAMCWAQS-UHFFFAOYSA-N	C1=CC(=C(C2=C1C=CC(=O)O2)O)O		65905		C03093	5280569	486-35-1	Phenylpropanoids	Coumarins	HY-N0281	HPLC≥98%	level2
compound00812	5.27_237.0403m/z	M+FA-H	C10H8O4	55.2	62.8	-0.81	Daphnetin-7-methylether	71.0129, 115.0026, 121.0284	237.041	237.04	5.27	NEG	114271	117919	126137	119443	0.0169497	KIGCGZUAVODHMD-UHFFFAOYSA-N	COC1=C(O)C2=C(C=CC(=O)O2)C=C1	HMDB0030692	87142			146487	19492-03-6					level2
compound00813	4.19_385.0778m/z	M+FA-H	C15H16O9	41.2	0.00627	0.47	Daphnin	57.0336, 85.0284, 129.0188, 147.0292, 191.0186, 209.0301, 385.0786	385.078	385.078	4.19	NEG	5.88512e+06	6.12744e+06	6.09924e+06	6.03727e+06	0.856728	HOIXTKAYCMNVMY-PVOAASPHSA-N	C1=CC(=C(C2=C1C=CC(=O)O2)O)OC3C(C(C(C(O3)CO)O)O)O		65594		C01421	439499	486-55-5	Phenylpropanoids	Coumarins	HY-N7252	HPLC≥98%	level2
compound00814	4.61_446.1426n	M+NH4, M+Na	C19H26O12	52.4	42.3	0.3	Daphylloside	210.0877, 249.0764, 253.0856, 267.0865, 285.1104, 301.0706, 302.9412, 380.2190, 463.1741, 463.2711	469.132	469.132	4.61	POS	215295	222824	216495	218205	0.0309647	YSOBQIMODQOGKQ-UHFFFAOYSA-N	CC(=O)OCC1=CC(C2C1C(OC=C2C(=O)OC)OC3C(C(C(C(O3)CO)O)O)O)O					21602024						level2
compound00815	4.65_611.3112m/z	M+H	C37H42N2O6	44.4	0	-0.53	Daurisoline	192.1018, 303.0499, 611.312	611.312	611.311	4.65	POS	329399	337177	299520	322032	0.0456984	BURJAQFYNVMZDV-FIRIVFDPSA-N	COc1cc2c(cc1O)[C@@H](Cc1ccc(O)c(Oc3ccc(C[C@@H]4c5cc(OC)c(OC)cc5CCN4C)cc3)c1)N(C)CC2						70553-76-3	Alkaloids		HY-N0221	HPLC≥98%	level2
compound00816	7.58_329.1744m/z	M+H-H2O	C20H26O5	40.6	0	-1.08	Deacetylpseudolaric acid A		329.175	329.174	7.58	POS	8707.21	8467.64	8755.88	8643.58	0.00122658	MQOMHFMKUJFDBH-JBLJCXFPSA-N	CC1=CC[C@]23CC[C@H]([C@](C)(/C=C/C=C(\C)C(=O)O)OC2=O)[C@]3(O)CC1						82508-37-0	Terpenes	Diterpenes	ST81740105	HPLC≥98%	level2
compound00817	5.30_231.1236m/z	M+FA-H	C10H18O3	58.5	72	-1.11	deca-6,8-diene-1,3,5-triol	59.0127, 169.1228, 171.1021, 213.1129, 230.9874, 231.1236	231.124	231.124	5.3	NEG	32977	32453.3	32112.8	32514.4	0.00461401	RDEMBVWNDISGTG-UHFFFAOYSA-N	CC=CC=CC(CC(CCO)O)O											level2
compound00818	5.00_163.0752m/z	M+H-H2O	C10H12O3	41.2	0	-0.75	Coniferyl alcohol	131.0492, 133.0285, 135.0441, 163.0389	163.075	163.075	5	POS	82339.4	83754.8	79066.5	81720.2	0.0115966	JMFRWRFFLBVWSI-NSCUHMNNSA-N	COC1=C(O)C=CC(\C=C\CO)=C1	HMDB0012915	44377		C00590	1549095	32811-40-8	Alkaloids		HY-N4283	HPLC≥98%	level2
compound00832	5.32_354.1333m/z	M+H	C20H19NO5	43	0	-0.89	Chelidonine	188.0707, 189.0783, 354.133	354.134	354.133	5.32	POS	153065	154019	167089	158058	0.0224295	GHKISGDRQRSCII-ZOCIIQOWSA-N	OC1CC2=CC=3OCOC3C=C2C4N(C)CC5=C6OCOC6=CC=C5C14					197810	476-32-4	Alkaloids		HY-N2369	HPLC≥98%	level2
compound00819	8.06_333.1327m/z	M+H	C18H20O6	42.8	0	-1.56	Colutehydroquinone	123.0443, 149.06, 167.0703, 191.0706, 197.0809, 198.0862, 223.0966, 315.1955, 332.1893, 333.133	333.133	333.133	8.06	POS	39687	44484	43890.6	42687.2	0.0060576	RRVWIPPRKMQDAO-NSHDSACASA-N	COc1ccc2c(c1)OC[C@@H](c1cc(O)c(OC)c(OC)c1O)C2						181311-16-0	Flavonoids	Other flavonoids	HY-N8026	HPLC≥98%	level2
compound00821	10.65_343.1537m/z	M+H	C20H22O5	42.7	0	-0.79	Chicanin	86.097, 121.0651, 184.0735, 262.2531, 264.2686, 343.1538	343.154	343.154	10.65	POS	113454	108571	113045	111690	0.0158495	JPDORDSJPIKURD-OCBHBYCGSA-N	COc1cc([C@@H]2O[C@@H](c3ccc4c(c3)OCO4)[C@H](C)[C@@H]2C)ccc1O						78919-28-5	Phenylpropanoids	Lignans	DX0051	HPLC≥98%	level2
compound00822	4.35_451.1460m/z	M+FA-H	C17H26O11	53.6	0	0.78	caryoptoside		451.146	451.146	4.35	NEG	29486.5	35841.8	27333.8	30887.4	0.00438312	VIXATJMNFXMPDC-BEZJANDHSA-N	C[C@@]1([C@H](CC2C1[C@@H](OC=C2C(=O)OC)O[C@H]3[C@@H]([C@H]([C@@H]([C@H](O3)CO)O)O)O)O)O											level2
compound00823	4.29_291.0863m/z	M+H	C15H14O6	55.3	69.7	0.03	Catachin	111.0444, 123.0444, 139.0391, 147.0442, 165.0547, 207.0655, 291.0876	291.086	291.086	4.29	POS	112133	111051	105775	109653	0.0155605	PFTAWBLQPZVEMU-UHFFFAOYSA-N	OC=1C=C(O)C2=C(OC(C3=CC=C(O)C(O)=C3)C(O)C2)C1					1203	7295-85-4					level2
compound00824	9.88_511.3394m/z	M+Na	C30H48O5	51.2	0	0.08	Caulophyllogenin		511.339	511.339	9.88	POS	29664.9	29230.4	31384.2	30093.2	0.00427042	FABOBEOYNMHSHB-UAWZMHPWSA-N	C[C@]12CC[C@@H]([C@@]([C@@H]1CC[C@@]3([C@@H]2CC=C4[C@]3(C[C@H]([C@@]5([C@H]4CC(CC5)(C)C)C(=O)O)O)C)C)(C)CO)O						52936-64-8	Terpenes	Triterpenes	DS0271	HPLC≥98%	level2
compound00552	1.01_118.0865m/z	M+H	C5H11NO2	52.3	52.8	2.13	norvalines	58.0659, 59.0737, 72.0815, 118.0865	118.086	118.087	1.01	POS	1.44506e+06	1.61159e+06	1.4491e+06	1.50192e+06	0.213132	SNDPXSYFESPGGJ-UHFFFAOYSA-N	CCCC(N)C(O)=O	HMDB0251527										level2
compound00826	5.04_413.1455m/z	M+FA-H	C18H24O8	62.8	52.4	0.41	celephtalide a	59.0128, 71.0127, 99.0441, 101.0236, 125.0234, 143.0343, 161.0454, 269.1030, 311.1132, 413.1439	413.145	413.146	5.04	NEG	159450	161594	160120	160388	0.0227601	JXLOFNHWMAAUEM-UHFFFAOYSA-N	CC(CCC1C2=CC=CC=C2C(=O)O1)OC3C(C(C(C(O3)CO)O)O)O											level2
compound00827	5.77_461.2395m/z	M+FA-H	C21H36O8	52.4	64.9	0.76	celerioside c	263.0548, 285.0406, 299.0560, 302.8860, 315.0753, 415.2336, 461.1061, 461.1392, 461.2397, 461.2466	461.239	461.24	5.77	NEG	104005	99888.9	109781	104558	0.0148375	BYHLWAMJPOIZOR-MASJPSMLSA-N	CC(C)([C@@H]1CC[C@]2([C@H](CCC(=C)[C@@H]2C1)O)CO)O[C@H]3[C@@H]([C@H]([C@@H]([C@H](O3)CO)O)O)O											level2
compound00828	5.39_463.2553m/z	M+FA-H	C21H38O8	61	46.2	0.94	celerioside e	301.0352, 301.0682, 331.1766, 343.2115, 417.2499, 463.0933, 463.1108, 463.2068, 463.2209, 463.2520	463.255	463.255	5.39	NEG	163889	170984	164116	166330	0.0236033	KAPPVCFMUONHIO-JKFGYSIQSA-N	C[C@@]12CC[C@H](C[C@H]1[C@](CC[C@@H]2O)(C)O)C(C)(C)O[C@H]3[C@@H]([C@H]([C@@H]([C@H](O3)CO)O)O)O											level2
compound00829	7.64_361.0915m/z	M+H	C18H16O8	52	0	-0.85	Centaureidin		361.092	361.091	7.64	POS	23133.9	22939.8	24709.9	23594.5	0.00334822	BZXULYMZYPRZOG-UHFFFAOYSA-N	C1(O)=CC2OC(C3C=C(O)C(OC)=CC=3)=C(OC)C(=O)C=2C(O)=C1OC	HMDB0130255	51412	LMPK12113000		5315773						level2
compound00830	0.86_311.1096m/z	M+FA-H	C9H18N2O7	51.2	48.3	-0.19	Cerebrosid	59.0129, 89.0234, 96.959, 101.0232, 113.0345, 114.0184, 131.045, 149.044, 310.7955, 311.0979	311.11	311.11	0.86	NEG	127432	102048	108601	112694	0.015992	PLMHVPVZNKSRPP-PRBAGFKUSA-N	C([C@@H]1[C@@H]([C@@H]([C@H]([C@@H](O1)NC(=O)[C@H](CO)N)O)O)O)O											level2
compound00820	6.94_341.1380m/z	M+H-H2O	C20H22O6	48.4	0	-0.91	Columbin		341.138	341.138	6.94	POS	5071.5	6402.95	6610.12	6028.19	0.00085544	AALLCALQGXXWNA-UTOPOAIZSA-N	C[C@@]12CC(c3ccoc3)OC(=O)C1CC[C@]1(C)C2C2C=C[C@@]1(O)C(=O)O2						546-97-4	Terpenes	Diterpenes	HY-N0389	HPLC≥98%	level2
compound00551	7.36_803.3717m/z	M-H	C38H60O18	42.7	0	1.26	Rebaudioside B		803.371	803.372	7.36	NEG	7448.11	11432.7	9585.88	9488.9	0.00134654	DRSKVOAJKLUMCL-OTWCSUJDSA-N	C=C1CC23CC[C@H]4[C@@](C)(CCC[C@@]4(C)C(=O)O)[C@@H]2CC[C@]1(O[C@@H]1O[C@H](CO)[C@@H](O)[C@H](O[C@@H]2O[C@H](CO)[C@@H](O)[C@H](O)[C@H]2O)[C@H]1O[C@@H]1O[C@H](CO)[C@@H](O)[C@H](O)[C@H]1O)C3						58543-17-2	Terpenes	Diterpenes	HY-N6808	HPLC≥98%	level2
compound00480	4.31_220.1082m/z	M+NH4	C11H10N2O2	40.6	0	0.72	Vasicinone	84.0813, 205.0848, 205.1588, 219.1751, 220.1086	220.108	220.108	4.31	POS	72017.9	71743.6	70524.5	71428.6	0.0101362	SDIVYZXRQHWCKF-VIFPVBQESA-N	C1CN2C(=NC3=CC=CC=C3C2=O)C1O		68544		C10744	442935	486-64-6	Alkaloids		HY-N1100	HPLC≥98%	level2
compound00549	5.77_296.1643m/z	M+H	C19H21NO2	41.1	0	-0.57	Nuciferine	204.0657, 234.1042, 250.0988, 251.0694, 265.1222, 295.151, 295.1872, 296.1126, 296.1633	296.164	296.164	5.77	POS	68497.9	66103.3	73733.8	69445	0.0098547	ORJVQPIHKOARKV-OAHLLOKOSA-N	O(C=1C=C2C3=C(C1OC)C4=CC=CC=C4CC3N(C)CC2)C					10146	475-83-2	Alkaloids		HY-N0049	HPLC≥98%	level2
compound00271	9.77_259.0975m/z	M-H	C15H16O4	46.2	0	-0.24	Linderane		259.098	259.098	9.77	NEG	4384.03	5734.53	4875.33	4997.96	0.000709244	KBMSVODXFLAQNJ-YDHLFZDLSA-N	CC1=CCC[C@]23O[C@H]2[C@@H](OC3=O)c2c(C)coc2C1						13476-25-0	Terpenes	Sesquiterpenes	HY-N0688	HPLC≥98%	level2
compound00272	4.28_580.1798n	M-H, M+FA-H	C27H32O14	59.7	86.4	0.95	Liquiritigenin 7,4'-diglucoside	135.0078, 255.0661, 417.119, 579.181	625.177	625.178	4.28	NEG	882085	913338	889834	895085	0.127019	UCUBMAVPVJYHIR-UHFFFAOYSA-N	OCC1OC(OC2=CC=C(C=C2)C2CC(=O)C3=C(O2)C=C(OC2OC(CO)C(O)C(O)C2O)C=C3)C(O)C(O)C1O	HMDB0039508				73981649	93446-18-5					level2
compound00273	4.89_550.1685n	M+H, M+Na	C26H30O13	42.7	0	-0.27	Liquiritin apioside	573.1564	551.176	551.176	4.89	POS	690175	685911	664119	680068	0.0965062	FTVKHUHJWDMWIR-DWMQJYMWSA-N	O=C1C2=CC=C(O)C=C2OC(C3=CC=C(OC4OC(CO)C(O)C(O)C4OC5OCC(O)(CO)C5O)C=C3)C1						74639-14-8	Flavonoids	Flavanones	HY-N1471	HPLC≥98%	level2
compound00274	5.31_539.1161m/z	M+H	C27H22O12	40.3	0	-4.26	Lithospermic acid		539.118	539.116	5.31	POS	15886.5	15766.3	21009.6	17554.1	0.00249105	UJZQBMQZMKFSRV-UJVFRBSWSA-N	C1=CC(=C(C=C1CC(C(=O)O)OC(=O)C=CC2=C3C(C(OC3=C(C=C2)O)C4=CC(=C(C=C4)O)O)C(=O)O)O)O				C08745	5281302		Phenols	Polyphenols	HY-N0823	HPLC≥98%	level2
compound00275	4.00_394.1710m/z	M+NH4	C16H24O10	40.1	0	0.64	Loganic acid		394.171	394.171	4	POS	12287.7	10816.8	16409.4	13171.3	0.00186909	JNNGEAWILNVFFD-CDJYTOATSA-N	[C@@]12([H])[C@@H](C)[C@H](C[C@]1([H])C(C(=O)O)=CO[C@H]2O[C@H]1[C@H](O)[C@H]([C@H](O)[C@@H](CO)O1)O)O		44647	LMPR01020138	C01512	89640	22255-40-9	Terpenes	Monoterpenes	HY-N0513	HPLC≥98%	level2
compound00276	4.53_390.1526n	M+Na, M+K	C17H26O10	63.3	68.3	-0.07	Loganoside	203.0527, 353.1207, 412.1556, 413.139	413.142	413.142	4.53	POS	146474	142079	141914	143489	0.0203621	AMBQHHVBBHTQBF-UHFFFAOYSA-N	COC(=O)C1=COC(OC2OC(CO)C(O)C(O)C2O)C2C(C)C(O)CC12	HMDB0247827				601562						level2
compound00277	5.10_563.1409m/z	M-H	C26H28O14	44.9	17.1	0.56	Lucidin 3-o-beta-primveroside	57.0335, 59.0126, 82.953, 85.0283, 129.0183, 147.0289, 191.0189, 269.0454, 383.1126, 563.1382	563.141	563.141	5.1	NEG	332926	330762	344821	336170	0.0477047	NVKNRXOMCYTFJF-WFLOGZPDSA-N	C1C(C(C(C(O1)OCC2C(C(C(C(O2)OC3=C(C(=C4C(=C3)C(=O)C5=CC=CC=C5C4=O)O)CO)O)O)O)O)O)O		985274			160180		Carbohydrates and Glycosides	Glycosides	DL0286	HPLC≥98%	level2
compound00278	7.06_357.1345m/z	M-H	C20H22O6	43.7	0	0.25	Matairesinol		357.134	357.135	7.06	NEG	3591.22	2565.31	3555.55	3237.36	0.000459403	MATGKVZWFZHCLI-LSDHHAIUSA-N	COC1=C(O)C=CC(C[C@H]2COC(=O)[C@@H]2CC2=CC(OC)=C(O)C=C2)=C1	HMDB0035698	44855		C10682	119205	580-72-3	Phenylpropanoids	Coumarins	DL0160	HPLC≥98%	level2
compound00279	5.71_279.9974n	M+H, M+Na, M+K	C11H8N2O3S2	42.5	0	-0.69	Luciferin	177.0117, 193.9724, 234.9996, 281.0049	281.005	281.005	5.71	POS	4.35399e+06	4.2398e+06	4.34353e+06	4.31244e+06	0.611964	BJGNCJDXODQBOB-SSDOTTSWSA-N	C1C(N=C(S1)C2=NC3=C(S2)C=C(C=C3)O)C(=O)O		65823		C02740	92934	2591-17-5	Others		HY-12591A	HPLC≥98%	level2
compound00280	8.54_265.1435m/z	M+H	C15H20O4	43.7	0	0.38	Lupulone C		265.143	265.144	8.54	POS	8899.37	6919.01	7502.86	7773.75	0.00110315	KKNXLCGOZLVUHL-UHFFFAOYSA-N	CC(C)=CCC1(CC=C(C)C)C(=O)C(O)=C(O)C1=O	HMDB0030102	86721			12310637		Terpenes	Meroterpenoids	DP0076	HPLC≥98%	level2
compound00281	6.27_285.0404m/z	M-H	C15H10O6	47.1	29.5	-0.1	Luteolin	241.1172, 285.041	285.041	285.04	6.27	NEG	190235	197441	209070	198916	0.0282275	IQPNAANSBPBGFQ-UHFFFAOYSA-N	C1(O)C=C2OC(C3=CC(O)=C(O)C=C3)=CC(=O)C2=C(O)C=1	HMDB0005800	3409	LMPK12110006	C01514	5280445	491-70-3	Flavonoids	Flavones	HY-N0162	HPLC≥98%	level2
compound00282	4.57_289.0706m/z	M+Na	C16H12NO3+	44.7	0	-1.17	Lycobetaine		289.071	289.071	4.57	POS	4514.18	6123.12	4598.24	5078.51	0.000720674	DFQOXFIPAAMFAU-UHFFFAOYSA-O	C1C[N+]2=CC3=CC4=C(C=C3C5=CC(=CC1=C52)O)OCO4		452352			159646		Alkaloids		DY0676	HPLC≥98%	level2
compound00283	1.21_989.3218m/z	M-H	C36H62O31	52.6	70.4	1.54	lycopose	89.0234, 101.0234, 113.0234, 161.0448, 179.0555, 341.1090, 503.1620, 665.2159, 827.2689, 989.3214	989.32	989.322	1.21	NEG	2.04333e+06	2.02961e+06	1.87509e+06	1.98267e+06	0.281355	YMKYJQIVVYKNIO-UHFFFAOYSA-N	C(C1C(C(C(C(O1)OC2C(OC(C(C2O)O)OC3C(OC(C(C3O)O)OC4C(OC(C(C4O)O)OC5C(OC(C(C5O)O)OC6(C(C(C(O6)CO)O)O)CO)CO)CO)CO)CO)O)O)O)O											level2
compound00284	5.04_561.1254m/z	M+FA-H	C25H24O12	44.2	0	0.91	Isochlorogenic acid A		561.125	561.125	5.04	NEG	13435.6	10519	12084.2	12012.9	0.00170472	KRZBCHWVBQOTNZ-RDJMKVHDSA-N	C1C(C(C(CC1(C(=O)O)O)OC(=O)C=CC2=CC(=C(C=C2)O)O)O)OC(=O)C=CC3=CC(=C(C=C3)O)O	HMDB0030706	87145			6474310	2450-53-5	Phenylpropanoids	Simple phenylpropanoids	HY-N0056	HPLC≥98%	level2
compound00285	6.69_265.1446m/z	M-H	C15H22O4	50	38.6	0.2	Magnograndiolide	221.1538, 265.1445	265.144	265.145	6.69	NEG	4134.44	3820.11	4473.05	4142.53	0.000587853	VHFXPBHLQOPQHJ-ABBQYLIMSA-N	C[C@]1(CC[C@@H]2[C@@H]([C@@H]3[C@H]1CC[C@@]3(C)O)OC(=O)C2=C)O											level2
compound00286	10.62_265.1234m/z	M-H	C18H18O2	48.7	12.9	0.1	Magnolol	96.9591, 216.9888, 226.4401, 244.981, 247.112, 264.9885, 265.123	265.123	265.123	10.62	NEG	7335.59	7019.49	7474.86	7276.65	0.0010326	VVOAZFWZEDHOOU-UHFFFAOYSA-N	OC1=C(C=C(CC=C)C=C1)C1=C(O)C=CC(CC=C)=C1	HMDB0254305	68465		C10651	72300	528-43-8	Phenylpropanoids	Lignans	HY-N0163	HPLC≥98%	level2
compound00287	3.81_144.0655m/z	M+NH4	C6H6O3	40.6	0	0.13	Maltol	98.0605, 121.9662, 143.034, 144.0656	144.065	144.065	3.81	POS	23836.2	24279.1	24018	24044.5	0.00341207	XPCTZQVDEJYUGT-UHFFFAOYSA-N	CC1=C(O)C(=O)C=CO1	HMDB0030776	44509		C11918	8369	118-71-8	Others		HY-W012788	HPLC≥98%	level2
compound00288	10.41_229.1223m/z	M+H	C15H16O2	52.4	0	-0.06	Mansonone C	229.1224	229.122	229.122	10.41	POS	26179.5	28401.2	29575.3	28052	0.00398076	GREWJSSEUGRGIT-UHFFFAOYSA-N	CC1=C2C(=C(C=C1)C(C)C)C=C(C(=O)C2=O)C		68284		C10371	21742	5574-34-5					level2
compound00289	7.65_355.1514m/z	M+Na	C19H24O5	45.6	0	-0.71	Marmin		355.152	355.151	7.65	POS	16420.1	15930.1	16897.6	16415.9	0.00232953	QYYKWTUUCOTGNS-JIIJFUIFSA-N	C/C(=C\COc1ccc2ccc(=O)oc2c1)CC[C@@H](O)C(C)(C)O						14957-38-1	Phenylpropanoids	Coumarins	DM0102	HPLC≥98%	level2
compound00290	4.54_435.1283m/z	M+H	C21H22O10	50.1	0	-0.7	Isocoreopsin		435.129	435.128	4.54	POS	11107.6	13614	10132.7	11618.1	0.00164869	AWENDZQUFCJISN-ZRWXNEIDSA-N	O=C1C[C@@H](c2ccc(O)c(O)c2)Oc2cc(O[C@@H]3O[C@H](CO)[C@@H](O)[C@H](O)[C@H]3O)ccc21						30382-18-4	Flavonoids	Flavanones	DZ0163-0005	HPLC≥98%	level2
compound00291	7.08_778.4377n	M+H, M+Na	C40H58N8O8	44.2	0	-0.07	Heterophyllin B	70.0659, 86.0968, 98.0605, 126.0549, 138.1277, 183.1497, 195.1128, 405.2503, 751.4476, 779.4449	801.427	801.427	7.08	POS	823390	844969	785339	817899	0.116065	KYAVLJJQNUHRMR-PPLFBOPFSA-N	CC[C@H](C)[C@@H]1N=C(O)[C@@H]2CCCN2C(=O)[C@@H]2CCCN2C(=O)[C@@H]2CCCN2C(=O)[C@H](CC(C)C)N=C(O)CN=C(O)CN=C(O)[C@H](Cc2ccccc2)N=C1O						145459-19-4	Amino Acids, Peptides and derivatives	Peptides	HY-N1476	HPLC≥98%	level2
compound00270	9.29_227.1067m/z	M+H-H2O	C15H16O3	41	0	0.03	Linderalactone		227.107	227.107	9.29	POS	8089.3	9851.98	8795.41	8912.23	0.0012647	LWCKQMHMTSRRAA-VVOKDJNJSA-N	O=C1OC2C=C1CCC=C(C)CC=3OC=C(C32)C							Terpenes	Sesquiterpenes	HY-N0781	HPLC≥98%	level2
compound00269	6.03_476.1316n	M+NH4, M+Na, M+H	C23H24O11	41.7	0	-0.55	Linaroside	167.0704, 228.308, 301.1069, 477.1395, 494.1674	477.139	477.139	6.03	POS	10180.7	12849.2	8497.68	10509.2	0.00149132	JNNRILAYMZYEQB-FZFRBNDOSA-N	C1(O[C@H]2[C@H](O)[C@@H](O)[C@H](O)[C@@H](CO)O2)=CC2OC(C3C=CC(OC)=CC=3)=CC(=O)C=2C(O)=C1OC			LMPK12111125		11972339		Flavonoids	Flavones	DL0334	HPLC≥98%	level2
compound00268	5.84_637.1782m/z	M+FA-H	C28H32O14	46.3	0	1.36	Linarin		637.177	637.178	5.84	NEG	24315.6	29017.1	23151.2	25494.6	0.00361786	YFVGIJBUXMQFOF-VZVPIKCFSA-N	COc1ccc(-c2cc(=O)c3c(O)cc(O[C@@H]4OC(CO[C@@H]5OC(C)[C@H](O)[C@@H](O)C5O)[C@@H](O)[C@@H](O)C4O)cc3o2)cc1						480-36-4	Flavonoids	Flavones	HY-N0528	HPLC≥98%	level2
compound00267	10.37_191.1067m/z	M+H	C12H14O2	45.4	0	0.02	Ligustilide	91.0548, 135.0444, 145.1014, 149.0597, 163.1116, 173.0963, 191.1066	191.107	191.107	10.37	POS	34809.9	34267.2	34382.5	34486.6	0.00489387	IQVQXVFMNOFTMU-FLIBITNWSA-N	[H]\C(CCC)=C1\OC(=O)C2=C1CCC=C2	HMDB0302720	71484		C16987	5319022	4431-01-0	Others		HY-N0401A	HPLC≥98%	level2
compound00245	4.38_154.0499m/z	M+H	C7H7NO3	42.1	0	0.17	Methyl 5-hydroxypyridine-2-carboxylate	72.9378, 112.0396, 113.964, 131.9743, 140.0343, 154.0503	154.05	154.05	4.38	POS	37848.1	40412.4	40674.9	39645.1	0.00562591	YYAYXDDHGPXWTA-UHFFFAOYSA-N	COC(=O)c1ccc(O)cn1						30766-12-2	Alkaloids		HY-W005963	HPLC≥98%	level2
compound00246	4.69_367.1031m/z	M-H	C17H20O9	44.2	0	-1.09	Methyl chlorogenate		367.103	367.103	4.69	NEG	25385.8	24335.4	29047.4	26256.2	0.00372593	MZNIJRAPCCELQX-SMKXDYDZSA-N	COC(=O)[C@]1(O)C[C@@H](O)[C@@H](O)[C@H](OC(=O)C=Cc2ccc(O)c(O)c2)C1						29708-87-0	Phenylpropanoids	Simple phenylpropanoids	DL0215-0020	HPLC≥98%	level2
compound00247	3.87_449.1305m/z	M+FA-H	C17H24O11	48	48.9	1.04	Methyl deacetylasperulosidate	101.0236, 139.0395, 241.0713, 245.0811, 289.0719, 403.1257, 405.2135, 448.1527, 448.2109, 449.1251	449.13	449.13	3.87	NEG	312875	309333	329492	317233	0.0450175	WSGPLSDARZNMCW-FCVLBCLDSA-N	O=C(OC)C1=COC(OC2OC(CO)C(O)C(O)C2O)C3C(=CC(O)C13)CO						52613-28-2	Terpenes	Monoterpenes	HY-N1503	HPLC≥98%	level2
compound00248	8.45_515.3364m/z	M+H-H2O	C31H48O7	57	0	-0.64	Methyl ganoderate C2		515.337	515.336	8.45	POS	21307	16863.2	21939.2	20036.5	0.00284331	UEEGPTLRKRDHLY-UHFFFAOYSA-N	CC(CC(=O)CC(C)C(=O)OC)C1CC(C2(C1(CC(=O)C3=C2C(CC4C3(CCC(C4(C)C)O)C)O)C)C)O											level2
compound00249	4.82_169.0495m/z	M+H	C8H8O4	40.2	0	-0.23	Methyl protocatechuate		169.049	169.049	4.82	POS	2543.85	3592.64	3858.44	3331.64	0.000472782	CUFLZUDASVUNOE-UHFFFAOYSA-N	O=C(OC)C1=CC=C(O)C(O)=C1						2150-43-8	Carboxylic acid and derivatives		HY-Z0548	HPLC≥98%	level2
compound00250	6.14_193.0500m/z	M-H2O-H	C10H12O5	40.2	0	-3.05	Methyl syringate		193.051	193.05	6.14	NEG	4435.65	5472.74	5138.49	5015.63	0.000711751	ZMXJAEGJWHJMGX-UHFFFAOYSA-N	COC(=O)C1=CC(OC)=C(O)C(OC)=C1	HMDB0254615				70164		Phenols	Monophenols	HY-W002116	HPLC≥98%	level2
compound00251	2.58_323.1348m/z	M-H	C13H24O9	52.8	22.8	0.05	methyl-(3s,5s)-5-hydroxy-3-(β-d-glucopyra-nosyloxy)hexanoate	59.0127, 71.013, 89.0234, 101.0233, 113.0237, 119.0338, 323.1347	323.135	323.135	2.58	NEG	28677.3	26494.4	28865.2	28012.3	0.00397513	VYMPNVIBXBAUDP-UHFFFAOYSA-N	CC(CC(CC(=O)OC)OC1C(C(C(C(O1)CO)O)O)O)O											level2
compound00252	4.48_401.1452m/z	M+FA-H	C17H24O8	58	0.172	-0.25	methylconiferin	59.0128, 71.0127, 73.0285, 85.0285, 101.0234, 113.0234, 161.0448, 269.1032, 401.1454	401.145	401.145	4.48	NEG	152321	151195	149760	151092	0.0214409	SCOBOZBTFMWPOO-AAHFWSMJSA-N	COC/C=C/C1=CC(=C(C=C1)O[C@H]2[C@@H]([C@H]([C@@H]([C@H](O2)CO)O)O)O)OC											level2
compound00253	10.73_327.1225m/z	M+H	C19H18O5	41.7	0	-0.73	Methylophiopogonone B	55.055, 83.0497, 98.9847, 174.9924, 227.0703, 327.0792, 327.124	327.123	327.123	10.73	POS	81989.8	72435.5	77244.2	77223.1	0.0109585	BUTFXZVBLOLETI-UHFFFAOYSA-N	CC1=C(C(=C2C(=C1O)C(=O)C(=CO2)CC3=CC=C(C=C3)OC)C)O		71718		C17474	23259413		Flavonoids	Isoflavones	ST24020205	HPLC≥95%	level2
compound00254	9.48_346.1782n	M-H2O-H, M-H	C20H26O5	44.3	0	0.6	Microhelenin C		345.171	345.171	9.48	NEG	11609.6	15133.8	11343.5	12695.7	0.0018016	KUPPZVXLWANEJJ-YFVRYKHXSA-N	CC=C(C)C(=O)OC1C2C(C(=O)OC2CC(C3C1(C(=O)C=C3)C)C)C		67761		C09509	5281483	63569-07-3	Terpenes	Sesquiterpenes	DX0168-0010	HPLC≥98%	level2
compound00292	4.87_314.1385m/z	M+H	C18H19NO4	50.4	0	-0.54	isocephalotaxinone		314.139	314.139	4.87	POS	3455.22	1278.15	4760.22	3164.53	0.000449068	WFWGZFCOGHDGAJ-UHFFFAOYSA-N	COC1=C2C3=CC4=C(C=C3CCN5C2(CCC5)CC1=O)OCO4											level2
compound00255	9.67_369.1344m/z	M-H	C21H22O6	42.9	0	0	Mollicellin I		369.134	369.134	9.67	NEG	3405.63	2587.83	4229.41	3407.62	0.000483564	NTWOSLVOKRNGLX-UHFFFAOYSA-N	CC(C)=CCc1c(O)cc2c(c1C)OC(=O)c1c(C)cc(O)c(CO)c1O2						1016605-29-0	Phenols	Polyphenols	DM0227	HPLC≥95%	level2
compound00257	7.20_371.1138m/z	M+FA-H	C19H18O5	44.8	0	0.42	Moracin O		371.114	371.114	7.2	NEG	10586.1	10152.6	9749.31	10162.7	0.00144215	HMTMYIWMPJSCAZ-UHFFFAOYSA-N	CC(C)(O)C1CC2=C(O1)C=C1OC(=CC1=C2)C1=CC(O)=CC(O)=C1	HMDB0040313	94834			14539883	123702-97-6	Phenols	Polyphenols	HY-N3244	HPLC≥98%	level2
compound00258	8.03_166.0989n	M+FA-H, 2M-H	C10H14O2	55.3	66.2	-3.01	Myrtenate	167.107, 170.9866, 190.9926, 210.1219, 210.9987, 211.0366, 211.097	211.098	211.097	8.03	NEG	56035.6	59698.1	59165.8	58299.8	0.00827313	XPHVDOXZJRTIMV-UHFFFAOYSA-N	C12C(C)(C)C(C1)CC=C2C(=O)O		41137	LMPR0102120024	C11940	86840						level2
compound00259	3.73_196.0970m/z	M+H	C10H13NO3	40.2	0	0.74	N-acetyldopamine	84.0814, 86.0605, 133.1013, 163.0388, 168.1018, 178.0854, 195.1132, 195.1488, 196.0621, 196.0974	196.097	196.097	3.73	POS	57808	54778.4	55730.3	56105.6	0.00796175	OFSAJYZMIPNPHE-UHFFFAOYSA-N	CC(O)=NCCC1=CC(O)=C(O)C=C1	HMDB0041943	96187			100526	2494-12-4	Alkaloids		HY-N7493	HPLC≥98%	level2
compound00260	3.46_236.0562m/z	M+FA-H	C10H9NO3	57.4	84.7	-1.19	N-Demethyldoryphornine	103.9189, 164.9304, 192.066, 236.0562	236.056	236.056	3.46	NEG	13555	16008.7	16595.4	15386.4	0.00218343	YYEIJLABMZNYGQ-UHFFFAOYSA-N	COC1=C(C=C2C(=C1)C=CNC2=O)O					12148518						level2
compound00261	6.03_312.1242m/z	M-H	C18H19NO4	41.8	0	0.34	N-Feruloyltyramine		312.124	312.124	6.03	NEG	15666.9	15216.7	13978.7	14954.1	0.00212209	NPNNKDMSXVRADT-WEVVVXLNSA-N	COC1=CC(\C=C\C(=O)NCCC2=CC=C(O)C=C2)=CC=C1O	HMDB0029365	65816		C02717	5280537	66648-43-9	Phenylpropanoids	Coumarins	HY-N2410	HPLC≥98%	level2
compound00262	6.55_928.5032n	M+NH4, M+Na, M+K, M+H	C47H76O18	53.3	61.8	0.04	Medicago	391.3361, 397.3107, 409.3466, 425.3408, 437.3415, 455.3518, 473.3620, 605.4044, 635.4149, 946.5385	946.537	946.537	6.55	POS	2.82312e+06	3.0075e+06	3.06648e+06	2.9657e+06	0.420852	TYZMLYSDIVGHLP-WJAOUKEHSA-N	C[C@H]1[C@@H]([C@H]([C@H]([C@@H](O1)O[C@@H]2[C@H]([C@H](CO[C@H]2O[C@H]3CC[C@@]4([C@H]5CC=C6[C@H]7CC(CC[C@@]7([C@@H](C[C@]6([C@@]5(CCC4[C@]3(C)CO)C)C)O)C(=O)O[C@H]8[C@@H]([C@H]([C@@H]([C@H](O8)CO)O)O)O)(C)C)C)O)O)O)O)O											level2
compound00263	6.32_823.4108m/z	M+H-H2O	C42H64O17	43.4	0	-0.34	Medicagenic acid-3-O-beta-D-glucuronic acid-28-O-beta-D-glucopyranoside	453.3363, 647.3785	823.411	823.411	6.32	POS	370654	373879	390821	378451	0.0537048	FYUFCSVJNLYUBD-PBQFAIIWSA-N	[C@H]1([C@@H]([C@@](C2[C@](C1)(C1[C@@](CC2)([C@]2(C(=CC1)C1[C@@](CC2)(CCC(C1)(C)C)C(=O)O[C@@H]1O[C@@H]([C@H]([C@@H]([C@H]1O)O)O)CO)C)C)C)(C)C(=O)O)O[C@@H]1O[C@@H](C([C@@H]([C@H]1O)O)O)C(=O)O)O							Terpenes	Triterpenes	DM0220	HPLC≥98%	level2
compound00264	2.47_249.1960m/z	M+H	C15H24N2O	41.8	0	-0.47	Matrine	249.1262, 249.1962	249.196	249.196	2.47	POS	384772	377362	359602	373912	0.0530606	ZSBXGIUJOOQZMP-JLNYLFASSA-N	C1CC2C3CCCN4C3C(CCC4)CN2C(=O)C1		68567		C10774	91466	519-02-8	Alkaloids		HY-N0164	HPLC≥98%	level2
compound00265	7.47_269.0456m/z	M-H	C15H10O5	43.8	16.4	0.34	Lucidin	228.9888, 248.9971, 269.0039, 269.046	269.046	269.046	7.47	NEG	10678.7	11627.2	12105.1	11470.3	0.00162772	AMIDUPFSOUCLQB-UHFFFAOYSA-N	C1=CC=C2C(=C1)C(=O)C3=CC(=C(C(=C3C2=O)O)CO)O		68282		C10369	10163	478-08-0	Quinones	Anthraquinones	HY-15733	HPLC≥98%	level2
compound00266	4.07_519.1719m/z	M+FA-H	C21H30O12	55.7	0	0.01	ligusinenoside A		519.172	519.172	4.07	NEG	10699	11966.5	6885.78	9850.42	0.00139784	AQNAQAPYCUVRCH-XPGHUKDDSA-N	COC1=C(C=CC(=C1)/C=C/CO)O[C@H]2[C@@H]([C@H]([C@@H]([C@H](O2)CO[C@H]3[C@@H]([C@](CO3)(CO)O)O)O)O)O											level2
compound00256	6.26_431.0989m/z	M+FA-H	C20H18O8	41.5	0	1.39	Moluccanin		431.098	431.099	6.26	NEG	28180.3	31595	28626.9	29467.4	0.00418162	GBLZBLJGCQTQMB-PXNSSMCTSA-N	COc1cc([C@@H]2Oc3cc4oc(=O)ccc4cc3O[C@H]2CO)cc(OC)c1O						116521-73-4	Phenylpropanoids	Coumarins	DM0069	HPLC≥98%	level2
compound00244	2.25_229.1183m/z	M+NH4	C10H13NO4	56.6	0	-0.04	methyl 3-hydroxytyrosinate		229.118	229.118	2.25	POS	7688.82	7198.17	7030.26	7305.75	0.00103673	XBBDACCLCFWBSI-UHFFFAOYSA-N	COC(=O)C(N)CC1=CC(O)=C(O)C=C1	HMDB0254424				424631						level2
compound00293	7.70_255.0662m/z	M-H	C15H12O4	57	0	-0.47	Emodinol	91.0179, 119.0492, 135.0077, 153.0184, 254.9835, 255.066	255.066	255.066	7.7	NEG	236823	250507	244331	243887	0.0346092	LAJSXCAVRQXZIO-UHFFFAOYSA-N	CC1=CC(O)=C2C(=O)C3=C(O)C=C(O)C=C3CC2=C1	HMDB0036457				122635	491-60-1					level2
compound00295	5.00_375.1660m/z	M+FA-H	C16H26O7	52.6	0	-0.07	Epijasminoside A		375.166	375.166	5	NEG	24902.2	27369.6	21951.3	24741	0.00351091	FOONTNRMWNJWCL-UHFFFAOYSA-N	CC1=CC(=O)CC(C)(C)C1COC1OC(CO)C(O)C(O)C1O	HMDB0033111	89002			76551288	189148-81-0					level2
compound00322	5.70_461.1435m/z	M+H	C23H24O10	59.8	82.8	-1.55	Embinin qt	257.081, 299.0907, 461.1343	461.144	461.144	5.7	POS	381232	378246	373758	377746	0.0536046	AMNQXXJPHNXOHG-QJLVSEQISA-N	C1(OC)=CC2OC(C3C=CC(OC)=CC=3)=CC(=O)C=2C(O)=C1[C@H]1[C@H](O)[C@@H](O)[C@H](O)[C@@H](CO)O1			LMPK12111026		14630648						level2
compound00323	9.12_939.4976m/z	M-H	C48H76O18	52.6	0	1.81	Dehydrosoyasaponin I		939.496	939.498	9.12	NEG	16665.9	19204.4	23835.4	19901.9	0.00282421	CROUPKILZUPLQA-UHFFFAOYSA-N	CC1OC(OC2C(O)C(O)C(CO)OC2OC2C(O)C(O)C(OC2OC2CCC3(C)C(CCC4(C)C3CC=C3C5CC(C)(C)CC(=O)C5(C)CCC43C)C2(C)CO)C(O)=O)C(O)C(O)C1O	HMDB0039331			C13837	15608214	117210-14-7	Terpenes	Triterpenes	ST81240105	HPLC≥98%	level2
compound00324	1.05_160.1332m/z	M+H	C8H17NO2	40.1	0	-0.17	delta-Valerobetaine	60.0816, 72.0450, 101.0602, 114.0663, 116.0475, 159.1213, 160.0346, 160.0763, 160.0984, 160.1333	160.133	160.133	1.05	POS	60390.3	65785.1	60985.8	62387.1	0.00885314	CDLVFVFTRQPQFU-UHFFFAOYSA-N	C[N+](C)(C)CCCCC([O-])=O	HMDB0240732				14274897		Others		HY-114202	HPLC≥98%	level2
compound00325	9.34_229.0867m/z	M-H	C14H14O3	44	0	-1.3	Demethylsuberosin		229.087	229.087	9.34	NEG	2806.34	2940.3	2972.11	2906.25	0.000412416	FIDUIAPDSKSUGO-UHFFFAOYSA-N	CC(C)=CCC1=CC2=C(OC(=O)C=C2)C=C1O	HMDB0304330	72018		C18083	5316525	21422-04-8	Phenylpropanoids	Coumarins	HY-N2488	HPLC≥98%	level2
compound00326	8.21_317.2109m/z	M+H-H2O	C20H30O4	42.4	0	-0.71	Deoxyandrographolide		317.211	317.211	8.21	POS	8160.23	10136.1	10212.1	9502.8	0.00134851	DAXSYTVXDSOSIE-HNJRGHQBSA-N	CC1=C(CCC2=CCOC2=O)[C@]2(C)CC[C@@H](O)[C@@](C)(CO)[C@H]2CC1						79233-15-1	Terpenes	Diterpenes	HY-N0857	HPLC≥98%	level2
compound00327	10.09_347.1865m/z	M+FA-H	C19H26O3	50.9	33.4	0.27	deoxycapillartemisin	245.1537, 275.1656, 278.984, 303.1964, 306.978, 326.9841, 329.1757, 346.9927, 347.186	347.186	347.187	10.09	NEG	36048.7	34468.6	34432.4	34983.2	0.00496435	KRXZPYDOSGHFEM-UHFFFAOYSA-N	CC(=CCC1=CC(=CC(=C1O)CC=C(C)C)CCC(=O)O)C											level2
compound00328	6.14_267.0662m/z	M-H2O-H	C16H14O5	59.2	89.3	-0.45	Deoxysappanone B	252.0426, 267.0662	267.066	267.066	6.14	NEG	70295.8	78517.7	71157.8	73323.8	0.0104051	KCUXSQJYIWEGRG-UHFFFAOYSA-N	C1C(C(=O)C2=C(O1)C=C(C=C2)O)CC3=CC(=C(C=C3)O)O					91825567						level2
compound00329	6.55_797.4681m/z	M+H	C42H68O14	44.5	0	-0.13	Deoxytibesaikosaponin V		797.468	797.468	6.55	POS	49178.8	56818.6	51856.5	52618	0.00746684	YMTXQGMYAGKVKT-FDAXKNQVSA-N	CC1OC(O[C@H]2CC[C@@]3(C)C4C(O)C=C5[C@H]6CC(C)(C)CC[C@@]6(CO)C(=O)C[C@]5(C)[C@@]4(C)CC[C@@H]3[C@]2(C)CO)C(O)C(OC2OC(CO)C(O)C(O)C2O)C1O							Terpenes	Triterpenes	DQ0452	HPLC≥98%	level2
compound00330	8.33_265.1434m/z	M+H	C15H20O4	54.9	58.7	-0.22	Des-O-methyllasiodiplodin	57.0694, 191.0704, 209.0814, 247.1334, 265.144	265.143	265.143	8.33	POS	3303.05	3618.49	4125.49	3682.35	0.000522549	CSPXAUIPCGDIQH-UHFFFAOYSA-N	C1CCCCOC(=O)C2=C(CCC1)C=C(C=C2O)O					5316596						level2
compound00331	5.97_595.2012m/z	M+H	C28H34O14	44.6	0	-1.63	Didymin	147.0441, 165.0546, 287.0556, 287.0916, 291.0864, 309.097	595.202	595.201	5.97	POS	135215	148498	142815	142176	0.0201758	RMCRQBAILCLJGU-HIBKWJPLSA-N	C1(O[C@H]2[C@H](O)[C@@H](O)[C@H](O)[C@@H](CO[C@H]3[C@H](O)[C@H](O)[C@@H](O)[C@H](C)O3)O2)=CC2O[C@H](C3C=CC(OC)=CC=3)CC(=O)C=2C(O)=C1		52821	LMPK12140337		16760075		Flavonoids	Flavanones	HY-N2068	HPLC≥98%	level2
compound00332	9.74_295.0976m/z	M-H2O-H	C18H18O5	56.8	0	-0.1	Diethylene glycol dibenzoate		295.098	295.098	9.74	NEG	5073.15	5439.35	5625.84	5379.45	0.000763379	NXQMCAOPTPLPRL-UHFFFAOYSA-N	O=C(OCCOCCOC(=O)C=1C=CC=CC1)C=2C=CC=CC2											level2
compound00333	8.18_181.1223m/z	M+H	C11H16O2	47.4	0	-0.09	Dihydroactinidiolide	107.0859, 111.0444, 111.9685, 121.1014, 135.1170, 145.1009, 163.1119, 181.0648, 181.0853, 181.1222	181.122	181.122	8.18	POS	94244.1	94486.2	97501.7	95410.6	0.0135394	IMKHDCBNRDRUEB-UHFFFAOYSA-N	CC12CCCC(C)(C)C1=CC(=O)O2	HMDB0035240	90552			27209	15356-74-8	Terpenes	Carotenoids	HY-W041301	HPLC≥98%	level2
compound00334	4.34_183.0654m/z	M+H	C9H10O4	41.9	0	1.34	Dihydrocaffeic acid		183.065	183.065	4.34	POS	6419.87	6187.5	6592.9	6400.09	0.000908215	DZAUWHJDUNRCTF-UHFFFAOYSA-N	OC(=O)CCC1=CC(O)=C(O)C=C1	HMDB0000423	5412		C10447	348154	1078-61-1	Phenylpropanoids	Simple phenylpropanoids	HY-N2406	HPLC≥98%	level2
compound00335	5.00_131.0492m/z	M+H-H2O	C9H8O2	40.4	0	0.45	Dihydrocoumarin	103.0546, 130.0652, 131.0493	131.049	131.049	5	POS	56470.3	57157.8	54930.6	56186.3	0.0079732	VMUXSMXIQBNMGZ-UHFFFAOYSA-N	O=C1CCC2=CC=CC=C2O1	HMDB0036626	65745		C02274	660	119-84-6	Phenylpropanoids	Coumarins	HY-N1926	HPLC≥98%	level2
compound00336	6.12_303.0862m/z	M+H	C16H14O6	53.1	0	-0.49	Dihydrokaempferide		303.086	303.086	6.12	POS	11561.5	11435.1	10185	11060.5	0.00156957	CKDYDMSDCNQHEB-UHFFFAOYSA-N	COC1=CC=C(C=C1)C2C(C(=O)C3=C(C=C(C=C3O2)O)O)O					21721857						level2
compound00337	5.00_213.1119m/z	M+H	C11H16O4	41.3	0	-0.94	Dihydrosinapyl alcohol		213.112	213.112	5	POS	4246.23	4653.76	3808.28	4236.09	0.000601129	PHOPGVYKZWPIGA-UHFFFAOYSA-N	COC1=CC(=CC(=C1O)OC)CCCO		347257			529893		Phenylpropanoids	Simple phenylpropanoids	HY-W025371	HPLC≥98%	level2
compound00338	4.22_331.1782n	M+H-H2O, M+H	C19H25NO4	40.7	0	-0.55	Dihydrosinomenine	58.0659, 314.1749	314.175	314.175	4.22	POS	5.39206e+06	5.14518e+06	4.84712e+06	5.12812e+06	0.727714	QAVNAPIOJZCYAH-ICMXQALXSA-N	CN1CC[C@@]23CC(=O)C(C[C@@H]2[C@@H]1CC4=C3C(=C(C=C4)OC)O)OC						65494-41-9	Alkaloids		DD0368-0005	HPLC≥95%	level2
compound00339	5.89_301.0707m/z	M+H-H2O	C16H14O7	40.8	0	0.08	Dihydrotamarixetin		301.071	301.071	5.89	POS	4415.15	3801.03	4023.99	4080.05	0.000578987	KQNGHARGJDXHKF-JKSUJKDBSA-N	COC1=C(C=C(C=C1)[C@@H]2[C@H](C(=O)C3=C(C=C(C=C3O2)O)O)O)O						70411-27-7	Flavonoids	Flavanonols	DE0213	HPLC≥98%	level2
compound00340	10.33_278.0940n	M+H, M+Na	C18H14O3	46.5	0	-0.95	Dihydrotanshinone I	57.0706, 149.0233, 233.0962, 261.0909, 279.1009	279.102	279.101	10.33	POS	125763	135487	138437	133229	0.0189061	HARGZZNYNSYSGJ-JTQLQIEISA-N	Cc1cccc2c3c(ccc12)C1=C(C(=O)C3=O)[C@@H](C)CO1						87205-99-0	Quinones	Naphthoquinones	HY-N0360	HPLC≥98%	level2
compound00341	7.11_209.1178m/z	M-H2O-H	C12H20O4	50.2	0	-2.06	Dimethyl camphorate	96.9592, 142.9913, 145.0075, 164.9258, 173.9441, 188.9967, 208.9833, 209.0038, 209.0843, 209.1178	209.118	209.118	7.11	NEG	11981.2	11548.5	11960.5	11830.1	0.00167876	JTQKJWYDOXYYBH-UHFFFAOYSA-N	CC1(C(CCC1(C)C(=O)OC)C(=O)OC)C					348846						level2
compound00342	6.51_235.0609m/z	M-H	C12H12O5	46	0	-1.21	Dimethylfraxetin		235.061	235.061	6.51	NEG	3112.25	3384.54	3870.15	3455.65	0.000490379	RAYQKHLZHPFYEJ-UHFFFAOYSA-N	COC1=C(C(=C2C(=C1)C=CC(=O)O2)OC)OC		43772			3083928		Phenylpropanoids	Coumarins	HY-N0085	HPLC≥98%	level2
compound00321	8.44_193.0864m/z	M+FA-H	C10H12O	54.2	0	-3.96	Isobutyrophenone	90.9325, 192.9887, 193.0863	193.087	193.086	8.44	NEG	8317.75	7742.73	7420.63	7827.04	0.00111071	BSMGLVDZZMBWQB-UHFFFAOYSA-N	CC(C)C(=O)C1=CC=CC=C1		320254			69144						level2
compound00320	10.14_269.0456m/z	M-H	C15H10O5	45.7	7.74	0.11	Emodin	228.9893, 248.9972, 269.0459	269.046	269.046	10.14	NEG	63801.4	62929.2	68525.5	65085.4	0.00923605	RHMXXJGYXNZAPX-UHFFFAOYSA-N	C12C(O)=CC(C)=CC=1C(=O)C1=C(C(O)=CC(O)=C1)C2=O	HMDB0035214	41045	LMPK13040008	C10343	3220	518-82-1	Quinones	Anthraquinones	HY-14393	HPLC≥98%	level2
compound00319	5.27_415.1035m/z	M-H2O-H	C21H22O10	44.6	0	0.16	Engeletin		415.103	415.103	5.27	NEG	33302.5	38201.2	39788.8	37097.5	0.00526438	VQUPQWGKORWZII-HRQVQVFKSA-N	C[C@H]1O[C@H](O[C@H]2C(=O)c3c(O)cc(O)cc3O[C@H]2c2ccc(O)cc2)[C@@H](O)[C@@H](O)[C@H]1O						572-31-6	Flavonoids	Flavanones	HY-N0436	HPLC≥98%	level2
compound00318	5.42_591.1724m/z	M-H	C28H32O14	61.2	61.5	0.86	Fortunellin	119.0492, 135.0078, 255.0662, 267.0669, 591.172	591.172	591.172	5.42	NEG	305551	335407	309935	316964	0.0449793	MLWDGPFGTFOLRJ-UHFFFAOYSA-N	CC1C(C(C(C(O1)OC2C(C(C(OC2OC3=CC(=C4C(=C3)OC(=CC4=O)C5=CC=C(C=C5)OC)O)CO)O)O)O)O)O					15559330	20633-93-6					level2
compound00296	5.17_565.1906m/z	M+FA-H	C26H32O11	42.2	3.02	-3.97	Epipinoresinol-4-O-beta-D-glucoside	193.0499, 197.0449, 265.0713, 323.0777, 327.0722, 367.0669, 371.0616, 385.0795, 389.0721, 565.1201	565.193	565.191	5.17	NEG	123672	113637	132133	123148	0.0174754	QLJNETOQFQXTLI-UHFFFAOYSA-N	OC1=CC=C(C=C1OC)C2OCC3C(OCC23)C4=CC=C(OC5OC(CO)C(O)C(O)C5O)C(OC)=C4							Phenylpropanoids	Coumarins	DB0151-0010	HPLC≥98%	level2
compound00297	7.66_395.2071m/z	M+FA-H	C20H30O5	47.8	35.2	-1.27	Epoxylathyrol	233.0643, 302.8853, 327.2174, 327.2260, 331.1904, 349.1993, 395.0003, 395.0130, 395.1530, 395.2045	395.208	395.207	7.66	NEG	79066.7	88165.8	88662	85298.2	0.0121044	VEFQDSXSELSHMX-UHFFFAOYSA-N	CC1=CC2C(CCC3(CO3)C(O)C3C(O)C(C)CC3(O)C1=O)C2(C)C						28649-60-7	Terpenes	Diterpenes	DL0098	HPLC≥98%	level2
compound00298	6.23_303.0991m/z	M+K	C15H20O4	41.4	0	-0.69	Epoxymicheliolide		303.099	303.099	6.23	POS	12100.9	12527	12377.2	12335	0.00175042	IFWNFKWDSMXFLK-NCWRXGJMSA-N	C=C1C(=O)O[C@H]2[C@H]1CC[C@]1(C)O[C@@]13CC[C@@](C)(O)[C@H]23						1343403-10-0	Terpenes	Monoterpenes	HY-N0845	HPLC≥98%	level2
compound00299	12.21_297.2435m/z	M-H	C18H34O3	43.7	5.68	-0.15	Epoxyoleic acid	59.0127, 296.998, 297.154, 297.2434	297.243	297.243	12.21	NEG	7131.57	8432.31	10163.5	8575.78	0.00121696	IMYZYCNQZDBZBQ-SJORKVTESA-N	C(CCCCCCC[C@@H]1O[C@@H]1CCCCCCCC)(=O)O		459594	LMFA02000001		119250		Others		HY-129554	HPLC≥98%	level2
compound00300	8.11_289.1427m/z	M+H-H2O	C17H22O5	44	0	-2.53	Ergolide		289.143	289.143	8.11	POS	3290.54	3806.8	3270.58	3455.97	0.000490426	JCDZXDWMCKMXFF-MMLVVLEOSA-N	C=C1C(=O)O[C@H]2C[C@@H](C)[C@@H]3CCC(=O)[C@@]3(C)[C@@H](OC(C)=O)[C@H]12						54999-07-4	Terpenes	Sesquiterpenes	HY-N6893	HPLC≥98%	level2
compound00301	4.77_579.1705m/z	M+H-H2O	C27H32O15	44.2	0	-0.64	Eriocitrin	416.1702, 423.1073, 441.1180, 457.1128, 459.1272, 525.1391, 543.1498, 561.1600, 578.2213, 579.1660	579.171	579.17	4.77	POS	603736	664161	613414	627103	0.0889901	OMQADRGFMLGFJF-XMOPVOFBSA-N	CC1O[C@@H](OCC2O[C@@H](Oc3cc(O)c4c(c3)OC(c3ccc(O)c(O)c3)CC4=O)C(O)C(O)[C@@H]2O)C(O)C(O)[C@H]1O						13463-28-0	Flavonoids	Flavanones	HY-N0636	HPLC≥98%	level2
compound00302	4.56_449.1090m/z	M-H	C21H22O11	45.4	34.1	0.12	Eriodictyol-7-O-glucoside	61.9872, 125.0234, 228.3329, 259.0609, 269.0458, 287.0566, 402.1493, 403.1967, 449.108	449.109	449.109	4.56	NEG	51156.5	48319.6	54504.2	51326.8	0.00728361	RAFHNDRXYHOLSH-UHFFFAOYSA-N	OCC1OC(OC2=CC3=C(C(=O)CC(O3)C3=CC=C(O)C(O)=C3)C(O)=C2)C(O)C(O)C1O	HMDB0029544	86330			13254471	38965-51-4	Flavonoids	Flavanones	HY-N3847	HPLC≥98%	level2
compound00303	9.67_483.3110m/z	M-H2O-H	C30H46O6	53.3	0	-1.28	esculentic acid		483.312	483.311	9.67	NEG	12078.7	8900.19	10940.3	10639.7	0.00150985	CLXOLTFMHAXJST-UHFFFAOYSA-N	CC1(CO)C(O)CCC2(C)C1CCC1(C)C2CC=C2C3CC(C)(CCC3(CCC12C)C(O)=O)C(O)=O	HMDB0034639				73810253	56283-68-2					level2
compound00304	7.04_807.4164m/z	M-H2O-H	C42H66O16	45.5	0	-1.03	Esculentoside A		807.417	807.416	7.04	NEG	85127.7	88159.3	94261	89182.7	0.0126556	YRHWKFMGEDDGIJ-UHFFFAOYSA-N	CC1(CCC2(CCC3(C(=CCC4C3(CCC5C4(CC(C(C5(C)CO)OC6COC(C(C6O)O)OC7C(C(C(C(O7)CO)O)O)O)O)C)C)C2C1)C)C(=O)O)C(=O)OC	HMDB0034637	90099			125210	65497-07-6	Terpenes	Triterpenes	HY-N0632	HPLC≥98%	level2
compound00305	5.89_189.0546m/z	M+H-H2O	C11H10O4	53.8	0	0.13	ethenyl 3-(3,4-dihydroxyphenyl)prop-2-enoate		189.055	189.055	5.89	POS	3449.55	3436.32	4385.83	3757.23	0.000533176	XVCVDNKCUNGTRP-UHFFFAOYSA-N	C=COC(=O)C=CC1=CC(=C(C=C1)O)O					11127419						level2
compound00294	4.66_319.0822m/z	M+FA-H	C15H14O5	42.1	0.118	-0.53	Epiafzelechin	201.0188, 260.0686, 275.0928, 318.1477, 319.0101, 319.0822	319.082	319.082	4.66	NEG	50629.4	51075.5	54123	51942.6	0.00737101	RSYUFYQTACJFML-UKRRQHHQSA-N	C1(O)C=C2O[C@H](C3C=CC(O)=CC=3)[C@H](O)CC2=C(O)C=1	HMDB0030822	44474	LMPK12020036	C12128	443639	24808-04-6	Phenols	Polyphenols	HY-N0943	HPLC≥98%	level2
compound00306	6.47_209.0808m/z	M+H	C11H12O4	44.3	0	-0.06	Ethyl Caffeic acid		209.081	209.081	6.47	POS	11317	12073.3	11314.3	11568.2	0.0016416	WDKYDMULARNCIS-GQCTYLIASA-N	CCOC(=O)\C=C\C1=CC(O)=C(O)C=C1	HMDB0301712					102-37-4	Phenylpropanoids	Simple phenylpropanoids	HY-N6966	HPLC≥98%	level2
compound00308	13.57_256.2401n	M-H, M+FA-H, 2M-H	C16H32O2	58.5	0	-0.59	ETHYLMYRISTATE	116.9275, 219.8452, 254.9847, 255.2326	255.233	255.233	13.57	NEG	28923	29864.6	31124.1	29970.6	0.00425303	MMKRHZKQPFCLLS-UHFFFAOYSA-N	O=C(CCCCCCCCCCCCC)OCC	HMDB0034153	45004	LMFA07010468		31283	124-06-1					level2
compound00309	8.83_297.1847m/z	M+H	C20H24O2	44.5	0	-0.58	Ethynyl Estradiol	95.0859, 135.0437, 185.1325, 215.1073, 215.1434, 269.19, 279.1014, 279.1744, 279.2085, 297.1852	297.185	297.185	8.83	POS	24826.2	24860	25210.8	24965.6	0.00354279	BFPYWIDHMRZLRN-SLHNCBLASA-N	[C@@]12([H])CC[C@@](O)(C#C)[C@@]1(C)CC[C@]1([H])C3C=CC(O)=CC=3CC[C@@]21[H]	HMDB0001926	6392	LMST02010036	C07534	5991	57-63-6	Steroids	Other steroids	HY-B0216	HPLC≥98%	level2
compound00310	9.61_203.0701m/z	M+H-H2O	C12H12O4	43.4	0	-0.6	Eugenetin		203.07	203.07	9.61	POS	8013.2	8489.69	8318.49	8273.79	0.00117411	RGTSAUBIQAKKLC-UHFFFAOYSA-N	COC1=CC2=C(C(=O)C=C(C)O2)C(O)=C1C	HMDB0029467	86288			3083581	480-12-6	Phenols	Monophenols	DE0197	HPLC≥98%	level2
compound00311	9.57_189.0911m/z	M+H-H2O	C12H14O3	43.9	0	0.32	Eugenol acetate		189.091	189.091	9.57	POS	10698.5	10986.2	12839.6	11508.1	0.00163307	SCCDQYPEOIRVGX-UHFFFAOYSA-N	COC1=C(OC(C)=O)C=CC(CC=C)=C1	HMDB0034122	70162		C14567	7136	93-28-7	Phenylpropanoids	Simple phenylpropanoids	HY-W014612	HPLC≥98%	level2
compound00312	8.51_343.0823m/z	M-H	C18H16O7	41.9	0	-0.12	Eupatilin		343.082	343.082	8.51	NEG	3735.59	4040.68	4018.09	3931.45	0.000557899	DRRWBCNQOKKKOL-UHFFFAOYSA-N	C1(O)=CC2OC(C3C=C(OC)C(OC)=CC=3)=CC(=O)C=2C(O)=C1OC	HMDB0029469	49653	LMPK12111228	C10040	5273755	22368-21-4	Flavonoids	Flavones	HY-N0783	HPLC≥98%	level2
compound00313	6.03_372.1209n	M-H2O-H, M-H	C20H20O7	54.3	63.6	-0.02	fibraurin	273.0767, 279.0665, 294.09, 322.0841, 323.0556, 338.0797, 353.0347, 353.1032	371.114	371.114	6.03	NEG	187844	200035	188833	192237	0.0272798	XUFRUKAPNGPYSR-TZGNGTQESA-N	C[C@@]12CC=C3C(=O)O[C@H](C[C@]3([C@@H]1[C@H]4[C@H]5[C@@H]([C@@]2(C(=O)O4)O)O5)C)C6=COC=C6											level2
compound00314	9.42_329.1760m/z	M-H	C20H26O4	56.9	0	0.36	fischeriana B qt	308.9955, 311.2211, 316.1676, 317.1757, 328.1651, 328.2218, 328.9914, 329.0013, 329.1013, 329.1791	329.176	329.176	9.42	NEG	12725.5	13526.5	13718.6	13323.5	0.00189069	DIJWCRKTZVUBDY-QRYOMUJSSA-N	C[C@]12CCCC([C@H]1CC[C@@]34[C@@H]2C=C5C(=C(C(=O)O5)CO)[C@@H]3O4)(C)C						124681-12-5					level2
compound00315	7.18_285.0767m/z	M+FA-H	C15H12O3	51	0	-0.41	Flavidin		285.077	285.077	7.18	NEG	4583.1	4695.64	4253.8	4510.85	0.000640119	QMOLHJKSZMURCV-UHFFFAOYSA-N	C1CC2=C3C(=CC(=C2)O)OCC4=CC(=CC1=C43)O		68202		C10258	158594	83924-98-5					level2
compound00316	9.34_267.0661m/z	M+FA-H	C15H10O2	49.9	0	-0.72	Flavone		267.066	267.066	9.34	NEG	10979.1	11593.4	10087.5	10886.7	0.00154489	VHBFFQKBGNRLFZ-UHFFFAOYSA-N	C1=CC2OC(C3C=CC=CC=3)=CC(=O)C=2C=C1	HMDB0003075	3359	LMPK12110097	C10043	10680	525-82-6	Flavonoids	Flavones	HY-N2424	HPLC≥98%	level2
compound00317	4.39_595.1660m/z	M+H	C27H30O15	60.8	37.2	0.39	Flavonoid LP	475.1229, 481.1126, 499.1250, 511.1234, 523.1218, 529.1331, 541.1331, 559.1447, 577.1553, 595.1631	595.166	595.166	4.39	POS	285637	292802	289763	289401	0.0410679	SFNFQCXADNWOCI-UHFFFAOYSA-N	C1=CC(=CC=C1C2=CC(=O)C3=C(O2)C=C(C(=C3O)C4C(C(C(C(O4)CO)O)O)O)O)OC5C(C(C(C(O5)CO)O)O)O					73981632	19416-87-6					level2
compound00307	5.71_211.0607m/z	M+FA-H	C9H10O3	41.8	0	-3.11	Ethyl vanillin		211.061	211.061	5.71	NEG	7636.1	7152.86	5872.36	6887.11	0.000977326	CBOQJANXLMLOSS-UHFFFAOYSA-N	CCOC1=C(O)C=CC(C=O)=C1	HMDB0029665	86409			8467	121-32-4	Others		B27123-100mg	HPLC≥98%	level2
compound00243	5.73_213.0758m/z	M+H	C10H12O5	52.2	0	0.04	methyl 2-hydroxy-3,4-dimethoxybenzoate		213.076	213.076	5.73	POS	6354.92	6019.89	7417.21	6597.34	0.000936206	ODKFBQCYKKPNLJ-UHFFFAOYSA-N	COC1=C(C(=C(C=C1)C(=O)OC)O)OC					5319678	6395-23-9					level2
compound00242	5.63_167.0338m/z	M+H-H2O	C8H8O5	44.6	0	-0.58	Methyl 2,4,6-trihydroxybenzoate		167.034	167.034	5.63	POS	4119.5	4940.65	4349.34	4469.83	0.000634298	AQDIJIAUYXOCGX-UHFFFAOYSA-N	COC(=O)C1=C(O)C=C(O)C=C1O	HMDB0029650	86398			76600	3147-39-5	Others		HY-W144096	HPLC≥98%	level2
compound00241	7.48_217.0497m/z	M+H	C12H8O4	42.5	0	0.75	Methoxsalen	202.026, 217.0479	217.049	217.05	7.48	POS	187681	186698	188193	187524	0.0266109	QXKHYNVANLEOEG-UHFFFAOYSA-N	COC1=C2OC(=O)C=CC2=CC2=C1OC=C2	HMDB0014693	1200		C01864	4114	298-81-7	Phenylpropanoids	Coumarins	HY-30151	HPLC≥98%	level2
compound00168	4.99_449.1077m/z	M+H	C21H20O11	48.5	0	-0.41	Trifolin	263.0551, 271.0604, 272.0632, 286.0789, 287.0551, 303.0854, 345.0968, 369.0965, 413.1231, 431.1349	449.108	449.108	4.99	POS	761581	764049	714921	746850	0.105983	JPUKWEQWGBDDQB-STUVATENSA-N	OC[C@@H]1O[C@H](OC2=C(OC3=CC(O)=CC(O)=C3C2=O)C2=CC=C(O)C=C2)[C@@H](O)[C@H](O)[C@@H]1O	HMDB0304745				12011805		Flavonoids	Flavonols	DS0235-0010	HPLC≥98%	level2
compound00169	9.78_646.3714n	M+NH4, M+Na, M+H	C36H54O10	74.2	99.8	-0.47	Vaccaroside	453.3359, 647.3792	647.379	647.379	9.78	POS	514322	489859	523230	509137	0.0722499	NUSHOJSYOLRGAX-UHFFFAOYSA-N	CC1(C)CCC2(CCC3(C)C(=CCC4C5(C)CCC(OC6OC(C(O)C(O)C6O)C(O)=O)C(C)(C=O)C5CCC34C)C2C1)C(O)=O	HMDB0034520	89991			13919536						level2
compound00170	10.04_485.3275m/z	M-H	C30H46O5	60.1	18.1	0.55	Emmolic acid	485.009, 485.3281	485.327	485.327	10.04	NEG	22647.7	23968	24213.6	23609.7	0.00335038	WLCHQSHZHFLMJH-UHFFFAOYSA-N	CC(=C)C1CCC2(CCC3(C)C(CCC4C5(C)C(C(O)C(C)(C)C5CCC34C)C(O)=O)C12)C(O)=O	HMDB0036851	91860			101750	21302-79-4					level2
compound00171	10.38_487.3417m/z	M+H	C30H46O5	55.6	0	-0.21	Quillaic acid	187.148, 233.1534, 487.3418	487.342	487.342	10.38	POS	38631.8	37070.7	40016.9	38573.1	0.00547378	MQUFAARYGOUYEV-UAWZMHPWSA-N	[C@]12([C@H](O)C[C@@]3(C)[C@]4(C)CC[C@@]5([H])[C@](C)(C=O)[C@@H](O)CC[C@]5(C)[C@@]4([H])CC=C3[C@]1([H])CC(C)(C)CC2)C(=O)O		67317	LMPR0106150037	C08972	101810	631-01-6	Terpenes	Triterpenes	HY-N0839	HPLC≥98%	level2
compound00172	5.99_507.1508m/z	M+FA-H	C23H26O10	59.3	60.3	0.06	Cyrtopterin	269.0472, 284.0696, 299.0924, 461.2397, 507.153	507.151	507.151	5.99	NEG	2.36853e+06	2.45091e+06	2.31941e+06	2.37962e+06	0.337683	WBNRHHBGMFXQKL-UHFFFAOYSA-N	C1(OC2OC(CO)C(O)C(O)C2O)=C(C)C2OC(C3C=CC(O)=CC=3)CC(=O)C=2C(O)=C1C		52720	LMPK12140232		42607898						level2
compound00173	5.30_447.1298m/z	M-H2O-H	C22H26O11	51.8	0	0.28	Curculigoside		447.13	447.13	5.3	NEG	40652	40682.1	39584.3	40306.2	0.00571971	SJJRKHVKAXVFJQ-QKYBYQKWSA-N	COc1cccc(OC)c1C(=O)OCc1cc(O)ccc1O[C@@H]1O[C@H](CO)[C@@H](O)[C@H](O)[C@H]1O						85643-19-2	Phenylpropanoids	Simple phenylpropanoids	HY-N0705	HPLC≥98%	level2
compound00174	5.35_463.1230m/z	M+H	C22H22O11	62.9	96.7	-0.96	3'-hydroxygenkwanin	301.0705, 463.1225	463.123	463.123	5.35	POS	816552	822255	828482	822430	0.116708	ZXVSQQSRCKKYLS-MIUGBVLSSA-N	C1(OC)=CC2OC(C3C=C(O)C(O)=CC=3)=CC(=O)C=2C(O[C@H]2[C@H](O)[C@@H](O)[C@H](O)[C@@H](CO)O2)=C1			LMPK12111038		179680						level2
compound00175	7.87_822.4033n	M+H, M+Na, M+NH4	C42H62O16	63.6	83.4	-0.56	alpha-Glycyrrhizin	453.3359, 471.3464, 647.3793	823.411	823.411	7.87	POS	4.54015e+07	4.78755e+07	4.54634e+07	4.62468e+07	6.56272	LPLVUJXQOOQHMX-IOHDZAKGSA-N	C[C@]12CC[C@](C[C@@H]1C3=CC(=O)[C@@H]4[C@]5(CC[C@@H](C([C@@H]5CC[C@]4([C@@]3(CC2)C)C)(C)C)O[C@@H]6[C@@H]([C@H]([C@@H]([C@H](O6)C(=O)O)O)O)O[C@H]7[C@@H]([C@H]([C@@H]([C@H](O7)C(=O)O)O)O)O)C)(C)C(=O)O					77906397	79165-06-3					level2
compound00176	4.47_483.1475m/z	M+Na	C20H28O12	51.1	0	0.43	Apiopaeonoside		483.147	483.147	4.47	POS	74976.1	66681.3	67495.4	69717.6	0.00989339	IRLNKOAURQPXIQ-UHFFFAOYSA-N	O=C(C1=CC=C(OC)C=C1OC2OC(COC3OCC(O)(CO)C3O)C(O)C(O)C2O)C						100291-86-9	Carbohydrates and Glycosides	Glycosides	HY-N2161	HPLC≥98%	level2
compound00177	10.39_485.3276m/z	M-H	C30H46O5	52.7	0	0.63	Cadambagenic acid	484.9995, 485.328	485.327	485.328	10.39	NEG	41606.7	41801.9	42710.2	42039.6	0.0059657	NGAUATZUWHZXEK-UHFFFAOYSA-N	CC1(CCC2(CCC3(C(=CCC4C3(CCC5C4(CCC(C5(C)C)O)C)C)C2C1)C(=O)O)C(=O)O)C					11409156						level2
compound00178	3.17_332.1107n	M-H, M+FA-H	C14H20O9	51.6	49.8	0.05	koaburaside	113.0233, 153.0187, 154.0258, 155.0329, 161.0449, 167.0344, 168.0419, 169.0134, 169.05, 331.1044	331.103	331.103	3.17	NEG	369598	391445	398234	386426	0.0548364	SWHCKWOYUSDWOF-RGCYKPLRSA-N	COC1=CC(=CC(=C1O)OC)O[C@H]2[C@@H]([C@H]([C@@H]([C@H](O2)CO)O)O)O											level2
compound00179	2.56_178.0863m/z	M+H-H2O	C10H13NO3	42.1	0	0.11	L-Tyrosine methyl ester		178.086	178.086	2.56	POS	28864.7	29422.3	28676.2	28987.8	0.00411356	MWZPENIJLUWBSY-VIFPVBQESA-N	COC(=O)[C@@H](N)CC1=CC=C(O)C=C1	HMDB0029217	65971		C03404	70652	1080-06-4	Amino Acids, Peptides and derivatives	Amino acids	HY-W007671	HPLC≥98%	level2
compound00180	10.15_645.3654m/z	M+FA-H	C35H52O8	51.3	0	1.59	Kudinoside J	645.3651	645.364	645.365	10.15	NEG	51134.9	49262	50646.8	50347.9	0.0071447	IDTOPFLVXUKSME-SLLXQXFHSA-N	C[C@]12CC[C@@H](C([C@@H]1CC[C@@]3([C@@H]2C=CC4=C5[C@]([C@@]6(CC[C@@]5(CC[C@]43C)C(=O)O6)C)(C)O)C)(C)C)O[C@H]7[C@@H]([C@H]([C@H](CO7)O)O)O											level2
compound00181	7.63_953.4774m/z	M+FA-H	C47H72O17	42.9	0.605	2.44	Kudinoside D	953.4783	953.475	953.477	7.63	NEG	290570	277803	291504	286625	0.0406741	ROLIIKCIEQNTMT-IKGXGZECSA-N	C[C@@H]1O[C@@H](O[C@H]2[C@H](O[C@H]3CC[C@@]4(C)[C@@H](CC[C@]5(C)[C@@H]4C=CC4=C6[C@@]7(CCC(C)(OC7=O)[C@@]6(C)O)CC[C@]45C)C3(C)C)OC[C@@H](O)[C@@H]2O[C@@H]2O[C@H](CO)[C@@H](O)[C@H](O)[C@H]2O)[C@H](O)[C@H](O)[C@H]1O						173792-61-5	Alkaloids		DK0008	HPLC≥98%	level2
compound00182	9.31_221.1544m/z	M-H	C14H22O2	54.2	46.1	-1.59	Kobusone	123.901, 220.9841, 221.1543	221.155	221.154	9.31	NEG	9116.2	10159.9	9105.33	9460.47	0.0013425	UETZJEZFLKASPR-UHFFFAOYSA-N	CC12CCC3C(CC3(C)C)C(=O)CCC1O2	HMDB0036790				3440569	24173-71-5					level2
compound00183	9.61_297.1848m/z	M+H-H2O	C20H26O3	41.6	0	-0.31	Kahweol	145.1014, 195.1167, 236.1565, 251.1792, 280.2641, 282.1616, 297.1848	297.185	297.185	9.61	POS	17581.6	21404.3	18473.5	19153.1	0.00271796	JEKMKNDURXDJAD-HWUKTEKMSA-N	C[C@@]12C=Cc3occc3[C@H]1CC[C@@]13C[C@@H](CC[C@H]12)[C@@](O)(CO)C3						6894-43-5	Phenylpropanoids	Simple phenylpropanoids	DK0027	HPLC≥98%	level2
compound00184	6.26_383.2438m/z	M+FA-H	C20H34O4	46.4	0	-0.2	Kirenol		383.244	383.244	6.26	NEG	5894.79	6312.37	5492.03	5899.73	0.00083721	NRYNTARIOIRWAB-JPDRSCFKSA-N	CC1(CCC2C(=C1)CCC3C2(CC(CC3(C)CO)O)C)C(CO)O		84974			15736732	52659-56-0	Terpenes	Diterpenes	HY-N0559	HPLC≥98%	level2
compound00185	11.18_231.1380m/z	M+H	C15H18O2	45	0	-0.03	Kauniolide		231.138	231.138	11.18	POS	2870.16	4208.16	3840.63	3639.65	0.00051649	AVLOGKPJWQCTLP-IHRRRGAJSA-N	CC1=C2CC=C([C@@H]2[C@@H]3[C@@H](CC1)C(=C)C(=O)O3)C						81066-45-7	Terpenes	Sesquiterpenes	DK0113	HPLC≥98%	level2
compound00186	6.04_593.1306m/z	M-H	C30H26O13	57.8	23.9	0.83	Kaempferol-3-o-(6''-o-cis-coumaryl)glucoside	250.9953, 255.0297, 263.0129, 284.0327, 285.0391, 285.0754, 297.0003, 328.9727, 592.9942, 593.1270	593.13	593.131	6.04	NEG	961207	1.05125e+06	979520	997325	0.141527	DVGGLGXQSFURLP-PYFXTMFGSA-N	O=C(/C=C\c1ccc(O)cc1)OC[C@H]1O[C@@H](Oc2c(-c3ccc(O)cc3)oc3cc(O)cc(O)c3c2=O)[C@H](O)[C@@H](O)[C@@H]1O						163956-16-9	Flavonoids	Flavones	B50315-5mg	HPLC≥95%	level2
compound00187	4.96_461.0727m/z	M-H	C21H18O12	57.1	80.8	0.33	kaempferol-3-O-glucuronide	113.0235, 285.0403, 299.089, 461.0685	461.072	461.073	4.96	NEG	132103	121433	118604	124046	0.017603	HKMMHEQNCQNUNN-WQUGZTNDSA-N	C1=CC(=CC=C1C2=C(C(=O)C3=C(C=C(C=C3O2)OC4[C@@H]([C@H]([C@@H]([C@H](O4)C(=O)O)O)O)O)O)O)O											level2
compound00188	4.47_314.1387m/z	M+H	C18H19NO4	42.8	0	0.18	Laetanine	58.0659, 107.0496, 175.0755, 237.0908, 265.086, 269.1172, 271.1325, 282.0872, 297.1122, 314.1375	314.139	314.139	4.47	POS	686036	699967	693530	693178	0.0983665	URQAEFLEDPPPFX-UHFFFAOYSA-N	COc1cc2c(cc1O)-c1c(OC)c(O)cc3c1C(C2)NCC3						72361-67-2	Alkaloids		HY-N4307	HPLC≥98%	level2
compound00167	5.56_338.1383m/z	M+H	C20H19NO4	52.5	58.1	-1.14	Tetrahydrocorysamine	294.1123, 322.1071, 323.1148, 338.1382	338.139	338.138	5.56	POS	359289	371421	354714	361808	0.051343	UKIOTQZYKUPESG-JEOXALJRSA-N	C[C@@H]1[C@@H]2C3=CC4=C(C=C3CCN2CC5=C1C=CC6=C5OCO6)OCO4											level2
compound00166	5.26_431.0985m/z	M-H	C21H20O10	58.5	80.6	0.24	Salipurpin	268.0377, 269.0449, 431.0983	431.098	431.099	5.26	NEG	610498	634934	652766	632733	0.089789	ZFPMFULXUJZHFG-UHFFFAOYSA-N	OCC1OC(OC2=CC(O)=CC3=C2C(=O)C=C(O3)C2=CC=C(O)C=C2)C(O)C(O)C1O	HMDB0303779				14730805						level2
compound00165	7.91_321.1119m/z	M+H-H2O	C20H18O5	56.9	0	-0.61	Rac-Glyceollin I		321.112	321.112	7.91	POS	6765.53	6730.3	6936.43	6810.75	0.000966491	YIFYYPKWOQSCRI-UHFFFAOYSA-N	CC1(C)OC2=C(C=C1)C1=C(C=C2)C2OC3=C(C=CC(O)=C3)C2(O)CO1	HMDB0033901				10925	57103-57-8					level2
compound00164	6.75_279.1929m/z	M+Na	C15H28O3	52	0	-0.49	mucrolidin	57.0706, 149.0234, 279.1562, 279.192	279.193	279.193	6.75	POS	194585	197571	196179	196112	0.0278295	SFPWDWLORNWKSK-DEPYFDJDSA-N	CC(C)[C@@H]1CC[C@]2([C@@H](CC[C@]([C@@H]2[C@H]1O)(C)O)O)C											level2
compound00005	7.91_821.3977m/z	M-H	C42H62O16	54.9	11	1.44	Glycyrrhizic acid	113.0235, 821.3982	821.396	821.398	7.91	NEG	8.29795e+07	8.06376e+07	8.30794e+07	8.22322e+07	11.6693	LPLVUJXQOOQHMX-QWBHMCJMSA-N	CC1(C2CCC3(C(C2(CCC1OC4C(C(C(C(O4)C(=O)O)O)O)OC5C(C(C(C(O5)C(=O)O)O)O)O)C)C(=O)C=C6C3(CCC7(C6CC(CC7)(C)C(=O)O)C)C)C)C		44285			14982	1405-86-3	Terpenes	Triterpenes	HY-N0184	HPLC≥98%	level2
compound00006	7.82_297.0404m/z	M-H	C16H10O6	57.5	84.1	-0.23	Isotrifoliol	253.0505, 256.9821, 296.9984, 297.0405	297.041	297.04	7.82	NEG	42599.8	42544.4	44288.3	43144.1	0.00612244	OVLUQDOJWGTPHA-UHFFFAOYSA-N	COC1=C2C3=C(C4=C(O3)C=C(O)C=C4)C(=O)OC2=CC(O)=C1	HMDB0036305	91450			5318679						level2
compound00007	8.31_325.1081m/z	M+FA-H	C18H16O3	53.9	53.8	-0.04	Magnaldehyde B	147.0445, 177.0551, 304.9811, 325.0064, 325.1082	325.108	325.108	8.31	NEG	142331	139321	147940	143197	0.0203207	CWLSQIXOLLQBDC-UHFFFAOYSA-N	C=CCC1=CC(=C(C=C1)O)C2=C(C=CC(=C2)C=CC=O)O					5320888	87562-13-8					level2
compound00008	6.32_460.1002n	M+H, M+Na	C22H20O11	62.5	96.5	-0.76	Oroxylin A-7-o-beta-D-glucuronide	270.0524, 285.0759, 461.108	461.108	461.108	6.32	POS	6.01111e+06	5.73032e+06	5.88792e+06	5.87645e+06	0.833907	QXIPXNZUEQYPLZ-UHFFFAOYSA-N	COC1=C(OC2OC(C(O)C(O)C2O)C(O)=O)C=C2OC(=CC(=O)C2=C1O)C1=CC=CC=C1	HMDB0246212				14655551						level2
compound00009	4.96_447.0934m/z	M-H	C21H20O11	60.1	85.7	0.32	quercetin-3-α-l-rhamnofuranoside	284.0326, 285.0403, 447.0917	447.093	447.093	4.96	NEG	785115	803350	838515	808993	0.114801	OEKUVLQNKPXSOY-UHFFFAOYSA-N	CC(C1C(C(C(O1)OC2=C(OC3=CC(=CC(=C3C2=O)O)O)C4=CC(=C(C=C4)O)O)O)O)O											level2
compound00010	6.44_299.1322m/z	M-H	C15H24O4S	52.1	0	-0.12	Sulfoorientalol C	80.9641, 255.102, 299.0555, 299.0927, 299.1319	299.132	299.132	6.44	NEG	397797	376167	393880	389281	0.0552416	DGQQFMFGQBQZSD-UHFFFAOYSA-N	CC(C)C1=CC2C(CCC2(C)O)C(=CS(=O)(=O)O)CC1					10470100						level2
compound00011	4.66_275.0925m/z	M-H2O-H	C15H18O6	51.8	65.1	-0.11	tutin	201.0188, 260.0688, 275.0236, 275.0926	275.092	275.092	4.66	NEG	17764.7	17804.4	21062.3	18877.1	0.00267879	CCAZWUJBLXKBAY-ULZPOIKGSA-N	[C@]12(C)[C@]3(OC3)[C@@H]3O[C@@H]3[C@@]1(O)[C@H]1C(=O)O[C@@H]([C@H]2O)[C@H]1C(=C)C		67812	LMPR0103540004	C09570	75729	2571-22-4					level2
compound00012	11.63_470.3397n	M-H, M+FA-H	C30H46O4	50	16.6	0.11	18beta-Glycyrrhetinic acid	234.8835, 469.3329	469.332	469.332	11.63	NEG	10227.8	14726.4	13561.3	12838.5	0.00182187	MPDGHEJMBKOTSU-YKLVYJNSSA-N	C1C[C@H](O)[C@@](C)(C)[C@]2([H])CC[C@@]3(C)[C@@]4(C)C([C@@]5([H])[C@](C)(CC[C@](C)(C(O)=O)C5)CC4)=CC(=O)[C@]3([H])[C@@]12C	HMDB11628	43857	LMPR0106150014	C02283	10114	471-53-4	Terpenes	Triterpenes	HY-N0180	HPLC≥98%	level2
compound00013	4.55_328.1541m/z	M+H	C19H21NO4	59	88.1	-0.59	(-)-flavinantine	237.091, 265.086, 282.0885, 297.1122, 328.1541	328.154	328.154	4.55	POS	1.1243e+06	1.11972e+06	1.10618e+06	1.11674e+06	0.158472	GSNZKNRMDZYEAI-AUUYWEPGSA-N	CN1CC[C@]23C=C(C(=O)C=C2[C@H]1CC4=CC(=C(C=C34)O)OC)OC											level2
compound00014	4.88_189.0762m/z	M-H	C8H14O5	60.1	88.6	-3.47	(2R)-2-butoxybutanedioic acid	99.0805, 127.0755, 129.0547, 145.0861, 171.0654, 189.0006, 189.0761	189.077	189.076	4.88	NEG	132256	148297	150559	143704	0.0203925	UDLOAJGWSDUKME-ZCFIWIBFSA-N	CCCCO[C@H](CC(=O)O)C(=O)O											level2
compound00189	0.86_357.1038m/z	M-H	C12H22O12	46.5	0	-0.05	Lactobionic acid		357.104	357.104	0.86	NEG	29232.2	24297.6	20210.8	24580.2	0.0034881	JYTUSYBCFIZPBE-AMTLMPIISA-N	C(C1C(C(C(C(O1)OC(C(CO)O)C(C(C(=O)O)O)O)O)O)O)O		44767			7314	96-82-2	Carbohydrates and Glycosides	Carbohydrates	HY-N7059	HPLC≥98%	level2
compound00015	5.68_431.0983m/z	M-H2O-H	C21H22O11	53.7	63.3	-0.12	1,3-dihydroxy-4,5-dimethoxyxanthone-1-o-beta-d-glucopyranoside	113.0234, 121.0286, 175.024, 255.0662, 269.0457, 362.9432, 431.0981	431.098	431.098	5.68	NEG	79877.9	81678.9	93154.7	84903.8	0.0120484	HRCCENSJCLPPIM-UHFFFAOYSA-N	COC1=CC=CC2=C1OC3=C(C2=O)C(=CC(=C3OC)O)OC4C(C(C(C(O4)CO)O)O)O											level2
compound00017	10.21_345.1707m/z	M+FA-H	C19H24O3	52.7	0	-0.05	4-hydroxy-3,5-diprenylcinnamic acid	273.1497, 344.9972, 345.1706	345.171	345.171	10.21	NEG	54587.5	54066.1	54892.2	54515.3	0.00773608	KABCFARPAMSXCC-UHFFFAOYSA-N	CC(C)=CCC1=CC(C=CC(O)=O)=CC(CC=C(C)C)=C1O	HMDB0248626				126315						level2
compound00018	8.23_295.0989m/z	M-H	C18H16O4	50.8	0	4.58	6-Hmpec	147.0443, 233.0977, 295.098	295.098	295.099	8.23	NEG	1.10732e+06	1.11379e+06	1.16067e+06	1.12726e+06	0.159966	KFPBCTLQWWHERC-UHFFFAOYSA-N	COC1=CC=C(C=C1)CCC2=CC(=O)C3=C(O2)C=CC(=C3)O		413408			130350						level2
compound00019	5.25_433.1126m/z	M+H	C21H20O10	56.1	0	-0.75	Anthemoside	271.0599, 433.11	433.113	433.113	5.25	POS	956636	924589	975599	952275	0.135134	KMOUJOKENFFTPU-UHFFFAOYSA-N	OCC1OC(OC2=CC(O)=C3C(=O)C=C(OC3=C2)C2=CC=C(O)C=C2)C(O)C(O)C1O	HMDB0303733	46861		C04608	5385553	578-74-5					level2
compound00020	5.60_446.0845n	M+H, M+Na	C21H18O11	61.1	90.7	-1.03	Baicalein-6-glucuronide	271.0601, 285.0757, 447.0919	447.092	447.092	5.6	POS	2.2566e+07	2.09101e+07	2.07296e+07	2.14019e+07	3.03707	OJLSRRUAFRVUSN-ONWPOXNESA-N	C1=CC=C(C=C1)C2=CC(=O)C3=C(O2)C=C(C(=C3O)OC4C(C(C(C(O4)C(=O)O)O)O)O)O		49509			44258405						level2
compound00158	5.86_261.1121m/z	M+H-H2O	C15H18O5	57.6	85	-0.25	dictamdiol B	131.0492, 189.0547, 243.1018, 261.1125	261.112	261.112	5.86	POS	69487.2	63789.3	67829.5	67035.3	0.00951276	XWGNIHFUPLLNBR-GVUJHPQVSA-N	CC1=C2[C@@H](C(=O)O[C@H]([C@@]2(CC[C@H]1O)C)C3=COC=C3)O											level2
compound00159	4.17_341.0880m/z	M-H2O-H	C15H20O10	53.9	68	0.63	Glucosyringicacid	131.0342, 135.0443, 143.0337, 161.0443, 173.0440, 179.0340, 179.0549, 195.0500, 251.0553, 281.0641	341.088	341.088	4.17	NEG	56000.7	56841.2	53562.5	55468.1	0.0078713	BLKMDORKRDACEI-OVKLUEDNSA-N	COC1=CC(=CC(=C1O[C@H]2[C@@H]([C@H]([C@@H]([C@H](O2)CO)O)O)O)OC)C(=O)O						33228-65-8					level2
compound00160	5.33_433.1142m/z	M-H	C21H22O10	55.7	69.3	0.53	Helichrysin A	151.0028, 271.0613, 433.1135	433.114	433.114	5.33	NEG	536184	531435	544335	537318	0.076249	MFQIWHVVFBCURA-UHFFFAOYSA-N	OCC1OC(OC2=CC(O)=CC3=C2C(=O)CC(O3)C2=CC=C(O)C=C2)C(O)C(O)C1O	HMDB0033739				3483754	529-41-9					level2
compound00161	4.96_464.0953n	M+H, M+Na, M+H-H2O	C21H20O12	65.6	93.3	-0.43	Isotrifolin;Quercetin 3-O-beta-D-glucofuranoside	303.0498	465.103	465.103	4.96	POS	1.15653e+06	1.24365e+06	1.20156e+06	1.20058e+06	0.17037	OPJZLUXFQFQYAI-UHFFFAOYSA-N	OCC(O)C1OC(OC2=C(OC3=CC(O)=CC(O)=C3C2=O)C2=CC=C(O)C(O)=C2)C(O)C1O	HMDB0253683				13179952						level2
compound00162	5.21_277.1068m/z	M+H	C15H16O5	55.8	0	-0.9	Lactucin		277.107	277.107	5.21	POS	10953.7	11529.6	10228.1	10903.8	0.00154732	VJQAFLAZRVKAKM-VZLIPTOUSA-N	CC1=C2C(C3C(C(C1)O)C(=C)C(=O)O3)C(=CC2=O)CO		67743		C09489	442266	1891-29-8					level2
compound00163	11.62_471.3466m/z	M+H	C30H46O4	65.7	98.1	-0.57	licorice-saponin H2 qt	471.3466	471.347	471.347	11.62	POS	37141	40423.9	44975.3	40846.7	0.00579642	MPDGHEJMBKOTSU-KINYRLSMSA-N	C[C@@]12CC[C@](C[C@H]1C3=CC(=O)[C@H]4[C@]5(CC[C@@H](C([C@@H]5CC[C@@]4([C@@]3(CC2)C)C)(C)C)O)C)(C)C(=O)O											level2
compound00016	4.37_217.0974m/z	M+H	C12H12N2O2	57.3	83.9	0.99	2,3,4,9-Tetrahydro-1H-beta-carboline-3-carboxylic acid	144.0809, 217.0972	217.097	217.097	4.37	POS	201099	204125	201083	202102	0.0286796	FSNCEEGOMTYXKY-UHFFFAOYSA-N	OC(=O)C1CC2=C(CN1)NC1=CC=CC=C21	HMDB0035665	90929			98285	42438-90-4					level2
compound00190	3.84_474.1728m/z	M+H	C20H23N7O7	40.1	0	-0.68	Levoleucovorin		474.173	474.173	3.84	POS	17160.5	23646.5	18791.5	19866.2	0.00281914	VVIAGPKUTFNRDU-STQMWFEESA-N	NC1=NC(=O)C2=C(NC[C@H](CNC3=CC=C(C=C3)C(=O)N[C@@H](CCC(O)=O)C(O)=O)N2C=O)N1	HMDB0001562			C03479	149436	68538-85-2	Alkaloids		HY-13667	HPLC≥98%	level2
compound00191	10.95_299.2003m/z	M+H-H2O	C20H28O3	53.8	0.975	-0.71	Lambertianic acid	95.0496, 123.0812, 205.1586, 281.1893, 299.2005	299.2	299.2	10.95	POS	50594.4	43975.7	45069.8	46546.6	0.00660528	ZQHJXKYYELWEOK-UHFFFAOYSA-N	CC12CCCC(C1CCC(=C)C2CCC3=COC=C3)(C)C(=O)O					12309029						level2
compound00192	1.03_522.2025m/z	M+NH4	C18H32O16	55	83.3	-0.67	Laminaran - from Eisenia bicyclis	97.0288, 127.0391, 145.0496, 162.0761, 163.0602, 180.0867, 271.0804, 289.0912, 325.1127, 522.2032	522.203	522.202	1.03	POS	850973	839845	840055	843624	0.119716	DBTMGCOVALSLOR-UHFFFAOYSA-N	OCC1OC(OC2C(O)C(CO)OC(OC3C(O)C(O)OC(CO)C3O)C2O)C(O)C(O)C1O	HMDB0029922	86590			455149	5077-30-5					level2
compound00219	8.11_247.0600m/z	M+H	C13H10O5	43.2	0	-0.38	Isopimpinellin	217.0133, 232.0366, 247.0602	247.06	247.06	8.11	POS	108757	107902	112808	109822	0.0155845	DFMAXQKDIGCMTL-UHFFFAOYSA-N	COC1=C2OC=CC2=C(OC)C2=C1OC(=O)C=C2	HMDB0034312	43730		C02162	68079	482-27-9	Phenylpropanoids	Coumarins	HY-N0769	HPLC≥98%	level2
compound00220	4.94_463.0884m/z	M-H	C21H20O12	61.1	82.9	0.38	isoquercetrin	271.0248, 300.0273, 463.0883	463.088	463.088	4.94	NEG	1.69391e+06	1.62191e+06	1.77998e+06	1.6986e+06	0.241042	FZKBNCDAGYDHTP-OBLZSLNYSA-N	C1=CC(=C(C=C1C2=C(C(=O)C3=C(C=C(C=C3O2)O)O)OCC4[C@H]([C@H]([C@@H](C(O4)O)O)O)O)O)O											level2
compound00221	6.95_297.0405m/z	M-H2O-H	C16H12O7	41	0	0.21	Isorhamnetin		297.041	297.041	6.95	NEG	12344.9	13078.2	13399.1	12940.7	0.00183637	IZQSVPBOUDKVDZ-UHFFFAOYSA-N	C1(O)C=C2OC(C3=CC=C(O)C(OC)=C3)=C(O)C(=O)C2=C(O)C=1	HMDB0002655	3445	LMPK12110002	C10084	5281654	480-19-3	Flavonoids	Flavonols	HY-N0776	HPLC≥98%	level2
compound00222	4.84_419.1347m/z	M-H	C21H24O9	41	0	-0.14	Isorhapontin		419.135	419.135	4.84	NEG	8955.5	5064.31	3709.72	5909.84	0.000838646	KLPUXMNQDCUPNO-DXKBKAGUSA-N	C1=C(O)C=C(/C=C/C2=CC(OC)=C(O)C=C2)C=C1O[C@H]1[C@H](O)[C@@H](O)[C@H](O)[C@@H](CO)O1		53238	LMPK13090010	C10266	5281716		Phenylpropanoids	Stilbenoids	B35209-5mg	HPLC≥97%	level2
compound00223	5.36_477.1025m/z	M+H	C22H20O12	55.8	76.9	-0.47	isoscutellarein 4'-methyl ether 8-o-beta-d-glucuronide	286.0472, 301.0706, 315.1226, 476.2021, 476.2129, 477.1016	477.103	477.103	5.36	POS	136218	143494	143162	140958	0.0200029	ZMYPSKWZWWORAM-UHFFFAOYSA-N	COC1=CC=C(C=C1)C2=CC(=O)C3=C(O2)C(=C(C=C3O)O)OC4C(C(C(C(O4)C(=O)O)O)O)O											level2
compound00224	5.96_237.0766m/z	M+FA-H	C11H12O3	55	72.4	-1.5	isoshinanolone	94.0288, 164.1075, 176.9936, 192.9585, 193.0863, 236.9964, 237.0768	237.077	237.077	5.96	NEG	19991.6	22418.3	24018.1	22142.7	0.00314219	YUPNHTWYVBHLMG-KSBSHMNSSA-N	CC1CC(=O)C2=C(C1O)C=CC=C2O		69443		C12343	443777						level2
compound00225	7.68_372.1206n	M+H, M+Na	C20H20O7	50.8	0	-0.69	Isosinensetin	343.081, 355.2632, 373.1279	373.128	373.128	7.68	POS	433170	417298	424992	425153	0.0603321	UYCWETIUOAGWIL-UHFFFAOYSA-N	C1(OC)=C(OC)C2OC(C3C=C(OC)C(OC)=CC=3)=CC(=O)C=2C(OC)=C1	HMDB0037599	49827	LMPK12111403		632135	17290-70-9	Flavonoids	Flavones	B21516-10mg	HPLC≥98%	level2
compound00226	4.65_169.0495m/z	M+H	C8H8O4	41.1	0	-0.27	Isovanillic acid	128.9512, 133.1011, 141.0547, 146.9614, 151.0391, 151.0753, 151.1119, 154.0626, 168.0666, 169.0510	169.049	169.049	4.65	POS	31461.6	32722.9	29070.2	31084.9	0.00441115	LBKFGYZQBSGRHY-UHFFFAOYSA-N	COC1=CC=C(C=C1O)C(O)=O	HMDB0060003	349613			12575		Phenols	Monophenols	HY-N6864	HPLC≥98%	level2
compound00227	8.91_285.0756m/z	M+H	C16H12O5	59.8	87.3	-0.67	Izalpinin	270.0527, 285.0759	285.076	285.076	8.91	POS	1.7164e+06	1.78699e+06	1.73991e+06	1.74776e+06	0.248019	PVJNLMXWZXXHSZ-UHFFFAOYSA-N	C1(OC)=CC2OC(C3C=CC=CC=3)=C(O)C(=O)C=2C(O)=C1		50072	LMPK12111656		5318691						level2
compound00228	6.17_273.1708m/z	M+FA-H	C13H24O3	50.9	0	0.23	japonicumin D		273.171	273.171	6.17	NEG	12952.3	13439.5	13120.9	13170.9	0.00186904	MNJZVIWXEFIIPW-CCJOIDDDSA-N	C[C@]12CCCC([C@@H]1[C@H]([C@H](C[C@@H]2O)O)O)(C)C											level2
compound00218	8.33_303.1224m/z	M+H	C17H18O5	43.7	0	-0.89	Isomucronulatol	123.0443, 133.0649, 149.0597, 161.0596, 167.0704, 181.086, 193.0861	303.123	303.122	8.33	POS	263256	261151	273294	265900	0.037733	NQRBAPDEZYMKFL-UHFFFAOYSA-N	C1(O)C=CC2CC(C3C=CC(OC)=C(OC)C=3O)COC=2C=1	HMDB0033189	48278	LMPK12080033		602152	64474-51-7	Flavonoids	Other flavonoids	HY-N2495	HPLC≥98%	level2
compound00229	6.12_569.2244m/z	M+FA-H	C26H36O11	58	88	0.81	javanicolide c	182.2625, 189.8313, 234.2017, 327.1079, 345.1189, 375.1288, 493.2099, 523.2179, 568.2484, 569.2292	569.224	569.224	6.12	NEG	79875.4	83160.9	81429.8	81488.7	0.0115638	HGWAIHIPTWRNHL-QFWHAJIVSA-N	C[C@H]1[C@@H]2C[C@@H]3[C@@]45CO[C@@]([C@@H]4[C@H](C(=O)O3)OC(=O)C=C(C)C)([C@H]([C@@H]([C@@H]5[C@]2(C[C@H]([C@H]1O)O)C)O)O)C(=O)OC											level2
compound00231	8.38_942.5215n	M-H, M+FA-H	C48H78O18	61.7	21	2.87	Jujubasaponin IV	941.5135	941.511	941.514	8.38	NEG	432035	447566	428508	436036	0.0618764	WBZFXTIEMCPGMN-UHFFFAOYSA-N	CC1OC(OC2C(OC3CCC4(C)C(CCC5(C)C4CCC4C6C(C)(O)C(CC=C(C)C)OC66CC54CO6)C3(C)C)OC(CO)C(O)C2OC2OC(CO)C(O)C(O)C2O)C(O)C(O)C1O	HMDB0041030	95464			73204032	146445-93-4					level2
compound00232	10.73_271.2279m/z	M-H	C16H32O3	50.6	11.6	-0.01	Juniperic acid	271.2279	271.228	271.228	10.73	NEG	14867.5	12979.9	13999.8	13949.1	0.00197947	UGAGPNKCDRTDHP-UHFFFAOYSA-N	C(CCCCCCCCCCCCCO)CC(=O)O	HMDB0006294	58386	LMFA01050051	C18218	10466	506-13-8					level2
compound00233	8.35_822.4034n	M+H, M+NH4, M+Na, M+K	C42H62O16	46.9	0	-0.41	Licorice-saponin H2	359.2879, 377.2987, 395.2986, 435.3254, 437.3415, 453.3360, 455.3517, 471.3469, 647.3787, 807.6197	823.411	823.411	8.35	POS	1.02577e+07	1.07936e+07	1.07969e+07	1.06161e+07	1.50649	LPLVUJXQOOQHMX-ZKXOMTPPSA-N	CC1(C)[C@@H](O[C@@H]2O[C@H](C(=O)O)[C@@H](O)[C@H](O)[C@H]2O[C@@H]2O[C@H](C(=O)O)[C@@H](O)[C@H](O)[C@H]2O)CC[C@@]2(C)[C@H]1CC[C@]1(C)[C@@H]2C(=O)C=C2[C@@H]3C[C@](C)(C(=O)O)CC[C@]3(C)CC[C@]21C						118441-85-3	Terpenes	Triterpenes	HY-N6911	HPLC≥98%	level2
compound00234	3.89_300.1592m/z	M+H-H2O	C18H23NO4	51.2	6.02	-0.76	lycorenine	86.0970, 107.0497, 116.0709, 136.0619, 194.0812, 277.0266, 282.1086, 299.1351, 300.1239, 300.1588	300.159	300.159	3.89	POS	32738	36991.7	31786.6	33838.8	0.00480195	VHYYSQODIQWPDO-PILAGYSTSA-N	CN1CCC2=CCC3C(C21)C4=CC(=C(C=C4C(O3)O)OC)OC		67047		C08530	160472	477-19-0					level2
compound00235	7.40_838.3997n	M-H2O-H, M-H	C42H62O17	55.5	57.5	1.19	licoricesaponine g2	113.0234, 819.3826	837.391	837.392	7.4	NEG	1.91746e+07	2.09008e+07	2.04081e+07	2.01612e+07	2.861	WBQVRPYEEYUEBQ-UHFFFAOYSA-N	CC12CCC(C)(CC1C1=CC(=O)C3C4(C)CCC(OC5OC(C(O)C(O)C5OC5OC(C(O)C(O)C5O)C(O)=O)C(O)=O)C(C)(CO)C4CCC3(C)C1(C)CC2)C(O)=O	HMDB0039318				73157181						level2
compound00236	5.40_551.1755m/z	M+H	C26H30O13	61.7	96.8	-0.72	Licraside	137.0234, 147.0442, 257.0808, 419.1338	551.176	551.176	5.4	POS	1.497e+06	1.48386e+06	1.44357e+06	1.47481e+06	0.209285	NIZFPXZQERMCLE-KVFWHIKKSA-N	C1[C@@]([C@H]([C@@H](O1)O[C@@H]2[C@H]([C@@H]([C@H](O[C@H]2OC3=CC(=C(C=C3)C(=O)/C=C/C4=CC=C(C=C4)O)O)CO)O)O)O)(CO)O						29913-71-1					level2
compound00237	8.75_271.0964m/z	M+H	C16H14O4	42.9	0	-0.17	Medicarpin	121.0651, 123.0445, 137.0599, 161.06, 254.2477, 271.0962	271.096	271.096	8.75	POS	93179.5	88183.9	92431.3	91264.9	0.0129511	NSRJSISNDPOJOP-BBRMVZONSA-N	C1(O)=CC2OC[C@@]3([H])C4C=CC(OC)=CC=4O[C@@]3([H])C=2C=C1		48117	LMPK12070028	C10503	336327		Phenols	Monophenols	HY-N3308	HPLC≥98%	level2
compound00238	6.47_371.1486m/z	M+H-H2O	C21H24O7	46.7	0	-0.88	Medioresil	321.1121, 326.1122, 339.1221, 341.1402, 353.1392, 355.0710, 370.2283, 370.2682, 370.2755, 371.1468	371.149	371.149	6.47	POS	68268.1	57085.7	62864.1	62739.3	0.00890312	VJOBNGRIBLNUKN-BMHXQBNDSA-N	COc1cc([C@H]2OC[C@@H]3[C@@H](c4cc(OC)c(O)c(OC)c4)OC[C@H]23)ccc1O						40957-99-1	Phenylpropanoids	Coumarins	DJ0140	HPLC≥98%	level2
compound00239	4.28_325.0929m/z	M-H	C15H18O8	56.5	4.62	0.12	Melilotoside	119.0493, 163.0392, 193.0495, 241.1192, 324.1388, 325.094	325.093	325.093	4.28	NEG	150311	154367	150331	151670	0.0215229	GVRIYIMNJGULCZ-ZMKUSUEASA-N	OC[C@H]1O[C@@H](OC2=C(\C=C\C(O)=O)C=CC=C2)[C@H](O)[C@@H](O)[C@@H]1O	HMDB0033581	984972		C05158	5280759	618-67-7					level2
compound00240	6.80_299.0912m/z	M+H-H2O	C17H16O6	52.9	0	-0.55	Meliotocarpan D		299.091	299.091	6.79	POS	23908	24645.1	24234	24262.4	0.00344299	TYCXZCXHNKDQCZ-BONVTDFDSA-N	COC1=C(C2=C(C=C1)[C@@H]3COC4=C([C@@H]3O2)C=CC(=C4O)OC)O						83013-81-4					level2
compound00230	11.00_331.1900m/z	M+H	C20H26O4	42.4	0	-1.14	Jolkinolide B		331.19	331.19	11	POS	13803.2	13471.8	13613.3	13629.4	0.00193411	SOVOCMGDFRGRKF-MCDHERAVSA-N	CC1=C2[C@H]3O[C@]34CC[C@@H]3C(C)(C)CCC[C@@]3(C)[C@@H]4[C@H]3O[C@@]23OC1=O						37905-08-1	Terpenes	Diterpenes	DY0043-0020	HPLC≥98%	level2
compound00343	10.23_868.4818n	M+H, M+Na, M+H-H2O	C45H72O16	42.9	0	-0.22	Dioscin		891.471	891.471	10.23	POS	116266	131193	136118	127859	0.018144	VNONINPVFQTJOC-ZGXDEBHDSA-N	[C@]12(CC=C3C[C@@H](O[C@H]4[C@H](O[C@H]5[C@H](O)[C@H](O)[C@@H](O)[C@H](C)O5)[C@@H](O)[C@H](O[C@H]5[C@H](O)[C@H](O)[C@@H](O)[C@H](C)O5)[C@@H](CO)O4)CC[C@]3(C)[C@@]1([H])CC[C@]1(C)[C@H]3[C@@H]([C@]4(OC[C@H](C)CC4)O[C@H]3C[C@@]21[H])C)[H]		67253	LMST01080053	C08897	52931449	19057-60-4	Steroids	Steroidal saponins	HY-N0124	HPLC≥98%	level2
compound00217	8.43_283.0940m/z	M+Na	C15H16O4	41.5	0	-0.27	Isomerazin		283.094	283.094	8.43	POS	6864.48	8101.09	6780.99	7248.85	0.00102866	OMOYQLRHKFGVGN-UHFFFAOYSA-N	COc1ccc2ccc(=O)oc2c1CC(=O)C(C)C						1088-17-1	Phenylpropanoids	Coumarins	HY-N3468	HPLC≥98%	level2
compound00215	5.45_196.1100n	M+H-H2O, M+H	C11H16O3	65.3	54.5	0.25	isololiolide	151.1117, 161.0598, 161.0957, 161.1322, 175.0284, 178.0564, 178.0849, 179.0343, 179.0677, 179.1053	197.117	197.117	5.45	POS	212641	215675	211545	213287	0.0302668	XEVQXKKKAVVSMW-CPCISQLKSA-N	C[C@]12C[C@H](CC(C1=CC(=O)O2)(C)C)O											level2
compound00193	6.61_613.2293m/z	M+FA-H	C31H36O10	63.7	86	0.41	Lappaol D	165.0550, 181.0498, 195.0657, 227.1921, 228.2851, 228.9707, 387.1497, 417.1556, 565.2081, 613.2283	613.229	613.229	6.61	NEG	130059	133415	138588	134021	0.0190185	HDTODGZKAUQBPM-UHFFFAOYSA-N	COC1=C(C=C(C=C1)CC2COC(=O)C2CC3=CC(=C(C(=C3)OC)O)C(CO)C(C4=CC(=C(C=C4)O)OC)O)OC				C17812	46174000						level2
compound00194	5.77_361.1639m/z	M+H	C20H24O6	41.9	0	-1.81	Lariciresinol		361.165	361.164	5.77	POS	11321.3	10069.6	10488	10626.3	0.00150794	MHXCIKYXNYCMHY-SXGZJXTBSA-N	COC1=C(C=CC(=C1)CC2COC(C2CO)C3=CC(=C(C=C3)O)OC)O				C20454	23815394		Phenylpropanoids	Coumarins	B50409-1mg	HPLC≥95%	level2
compound00195	8.41_942.5193n	M+H, M+Na	C48H78O18	54.2	0	0.51	lemmatoxin	423.3619, 441.3730, 581.3806, 599.3934, 605.4399, 617.4056, 635.4156, 781.4678, 797.4681, 943.5310	943.526	943.527	8.41	POS	410545	448058	446104	434902	0.0617155	TYICKMXQSIBGGU-MFGNEZQYSA-N	CC1(CCC2(CCC3(C(=CCC4C3(CCC5C4(CCC(C5(C)C)OC6C(C(C(C(O6)CO)OC7C(C(C(C(O7)CO)O)O)O)OC8C(C(C(C(O8)CO)O)O)O)O)C)C)C2C1)C)C(=O)O)C		67304		C08958	171238	53043-29-1					level2
compound00196	5.56_328.1904m/z	M+H	C20H25NO3	55.8	0	-1.06	leonticine		328.191	328.19	5.56	POS	38847.2	41928.8	35826.1	38867.4	0.00551554	GVZVHYFESLXAML-YRNVUSSQSA-N	CN(C)CCC1=C(C(=C(C=C1)OC)O)/C=C/C2=CC=C(C=C2)OC											level2
compound00197	1.74_201.1240m/z	M-H	C9H18N2O3	41.6	0	-2.29	Leu-ala		201.125	201.124	1.74	NEG	2981.85	2393.21	2336.76	2570.61	0.000364786	HSQGMTRYSIHDAC-BQBZGAKWSA-N	CC(C)C[C@H](N)C(=O)N[C@@H](C)C(O)=O	HMDB0028922				81721	7298-84-2	Amino Acids, Peptides and derivatives	Peptides	HY-128434	HPLC≥98%	level2
compound00198	4.43_243.1713m/z	M-H	C12H24N2O3	47.9	0	-0.67	Leu-Leu		243.171	243.171	4.43	NEG	10403.9	12475.9	11086.5	11322.1	0.00160668	LCPYQJIKPJDLLB-UWVGGRQHSA-N	CC(C)C[C@H](N)C(=O)N[C@@H](CC(C)C)C(O)=O	HMDB0028933	23804		C11332	94244	3303-31-9	Amino Acids, Peptides and derivatives	Peptides	HY-W008642	HPLC≥98%	level2
compound00199	4.54_290.0789n	M+H-H2O, M+H	C15H14O6	51.7	54	-0.42	Leucopelargonidin	123.0444, 131.0493, 139.0391, 147.0443, 165.0548, 207.0657, 245.0813, 290.1119, 290.1469, 291.0857	291.086	291.086	4.54	POS	81029.9	86801.1	82630.5	83487.2	0.0118474	FSVMLWOLZHGCQX-UHFFFAOYSA-N	C1=CC(=CC=C1C2C(C(C3=C(C=C(C=C3O2)O)O)O)O)O					3286789	520-17-2					level2
compound00200	8.88_367.1186m/z	M+FA-H	C20H18O4	42.8	0	-0.31	Licoflavone A		367.119	367.119	8.88	NEG	12634.1	13980.2	12575.7	13063.3	0.00185378	HJGURBGBPIKRER-UHFFFAOYSA-N	C12C(=O)C=C(C3C=CC(O)=CC=3)OC=1C=C(O)C(C/C=C(\C)/C)=C2		48468	LMPK12110032		5319000		Flavonoids	Flavones	HY-N4185	HPLC≥98%	level2
compound00201	6.69_371.1138m/z	M-H	C20H20O7	51.3	0.00306	0.37	licoleafol	160.0519, 175.0756, 230.6518, 245.0827, 267.0677, 282.0895, 289.1808, 297.1137, 327.1240, 371.1156	371.114	371.114	6.69	NEG	36455.5	36801.9	40380.6	37879.3	0.00537533	CIJATEIGJFIOPE-OUOXKOSGSA-N	C1(O)C(C/C=C(\C)/CO)=C2O[C@H](C3C=CC(O)=C(O)C=3)CC(=O)C2=C(O)C=1		52893	LMPK12140410		11111496						level2
compound00202	5.68_725.2096m/z	M-H	C36H38O16	59.1	81.1	1.19	Licorice glycoside A	134.0364, 135.0078, 175.0385, 193.0500, 255.0663, 269.0456, 445.0774, 531.1503, 549.1611, 725.2081	725.209	725.21	5.68	NEG	421057	401804	406992	409951	0.0581747	BYQKEKUAWGGZTQ-PMIHXJGWSA-N	C1(O)C=CC(C(=O)/C=C/C2C=CC(O[C@H]3[C@H](O[C@H]4[C@H](O)[C@](COC(/C=C/C5C=CC(O)=C(OC)C=5)=O)(O)CO4)[C@@H](O)[C@H](O)[C@@H](CO)O3)=CC=2)=C(O)C=1	HMDB0031989	88100	LMPK12120029		101938903						level2
compound00216	5.84_651.2301m/z	M-H	C31H40O15	49	31.5	1.08	Isomartynoside	113.0233, 160.0158, 175.0396, 193.051, 327.2186, 651.2317	651.229	651.23	5.84	NEG	86179.3	85659.5	90755.1	87531.3	0.0124213	NFTBVWKAIZBSRS-ZXLVUZSHSA-N	COc1ccc(CCO[C@@H]2O[C@H](COC(=O)/C=C/c3ccc(O)c(OC)c3)[C@@H](O)[C@H](O[C@@H]3O[C@@H](C)[C@H](O)[C@@H](O)[C@H]3O)[C@H]2O)cc1O						94410-22-7	Carbohydrates and Glycosides	Glycosides	DY0465	HPLC≥98%	level2
compound00203	5.10_417.0836m/z	M-H	C20H18O10	42.9	0.0255	2.19	Kaempferol 3-arabinofuranoside	119.0491, 135.0078, 175.0393, 197.045, 255.066	417.083	417.084	5.1	NEG	1.30694e+06	1.42378e+06	1.48804e+06	1.40625e+06	0.199557	POQICXMTUPVZMX-WNJKXWAASA-N	OC[C@H]1O[C@@H](OC2=C(OC3=C(C(O)=CC(O)=C3)C2=O)C2=CC=C(O)C=C2)[C@H](O)[C@H]1O	HMDB0302329				5748554		Flavonoids	Flavones	ST58690105	HPLC≥98%	level2
compound00205	5.37_595.1675m/z	M+FA-H	C26H30O13	41.9	0	1.21	Isoliquiritin apioside		595.167	595.168	5.37	NEG	36361.4	28335.8	28575.3	31090.8	0.00441199	VMMVZVPAYFZNBM-KVFWHIKKSA-N	O=C(C=CC1=CC=C(OC2OC(CO)C(O)C(O)C2OC3OCC(O)(CO)C3O)C=C1)C4=CC=C(O)C=C4O						120926-46-7	Flavonoids	Chalcones	HY-N2497	HPLC≥98%	level2
compound00206	7.14_287.0548m/z	M+H	C15H10O6	40.2	0	-0.66	Kaempferol		287.055	287.055	7.14	POS	12166.4	14268.8	12085.1	12840.1	0.00182209	IYRMWMYZSQPJKC-UHFFFAOYSA-N	C1(O)C=C2OC(C3=CC=C(O)C=C3)=C(O)C(=O)C2=C(O)C=1	HMDB0005801	3410	LMPK12110003	C05903	5280863	520-18-3	Flavonoids	Flavones	HY-14590	HPLC≥98%	level2
compound00207	4.47_300.1595m/z	M+H	C18H21NO3	59.2	80	0.14	Juziphine	107.0496, 269.1173, 299.1457, 300.1593	300.159	300.159	4.47	POS	326044	333280	345955	335093	0.0475519	QRKWLDOOAQAGAE-UHFFFAOYSA-N	COC1=C(O)C2=C(CCN(C)C2CC2=CC=C(O)C=C2)C=C1	HMDB0038725	93380			14526072	64091-05-0					level2
compound00208	5.17_194.0579n	M+H-H2O, M+H	C10H10O4	57	0	-0.14	Isoferulic acid	117.0337, 145.0284, 149.0597, 177.0547	177.055	177.055	5.17	POS	687436	715276	687286	696666	0.0988615	QURCVMIEKCOAJU-HWKANZROSA-N	COC1=C(O)C=C(\C=C\C(O)=O)C=C1	HMDB0000955	64942		C10470	736186	25522-33-2	Phenylpropanoids	Simple phenylpropanoids	HY-N0761	HPLC≥98%	level2
compound00209	5.29_223.0599m/z	M+H	C11H10O5	42.5	0	-0.8	Isofraxidin	190.0262, 208.0371, 223.0602	223.06	223.06	5.29	POS	29497.2	31236.3	34387.1	31706.9	0.00449941	HOEVRHHMDJKUMZ-UHFFFAOYSA-N	COC1=CC2=C(OC(=O)C=C2)C(OC)=C1O	HMDB0253642	71724		C17480	5318565	486-21-5	Phenylpropanoids	Coumarins	HY-N0774	HPLC≥98%	level2
compound00210	8.38_367.1186m/z	M-H	C21H20O6	52.8	42	-0.32	Isoicaritin	309.0404, 367.1187	367.119	367.119	8.38	NEG	116294	114891	117541	116242	0.0164955	RJANATGWWPNKAL-UHFFFAOYSA-N	C1(OC)=C(C/C=C(/C)\C)C2OC(C3C=CC(O)=CC=3)=C(O)C(=O)C=2C(O)=C1		51002	LMPK12112587		5322079		Flavonoids	Flavonols	DY0605	GC≥98%	level2
compound00211	8.09_385.2597m/z	M+FA-H	C20H36O4	54.1	0	0.45	isoincensolol		385.26	385.26	8.09	NEG	18110	15795.3	18195.9	17367.1	0.0024645	SNFUHGCKRJZRPU-PWHUGATJSA-N	C/C/1=C/C[C@@]2(CC[C@@](O2)([C@@H](CC[C@@]([C@H](CC1)O)(C)O)O)C)C(C)C											level2
compound00212	9.78_355.1174m/z	M+H	C20H18O6	54.8	0	-0.69	Isolicoflavonol	123.0442, 151.039, 153.0546, 179.0339, 189.091, 299.0548, 299.0908, 337.1071, 355.1145	355.118	355.117	9.78	POS	311079	308112	312913	310701	0.0440906	PGCKDCPTJAQQSQ-UHFFFAOYSA-N	C1(O)=CC2OC(C3C=CC(O)=C(C/C=C(\C)/C)C=3)=C(O)C(=O)C=2C(O)=C1	HMDB0037249	50400	LMPK12111984		5318585	94805-83-1	Flavonoids	Flavonols	DY0400	HPLC≥98%	level2
compound00213	4.93_477.1403m/z	M-H	C23H26O11	45.8	0	0.22	Isolindleyin		477.14	477.14	4.93	NEG	56811	52774.5	62681	57422.2	0.00814859	KHUVRRVIZOSFTI-UHFFFAOYSA-N	CC(=O)CCC1=CC=C(OC2OC(CO)C(O)C(O)C2OC(=O)C2=CC(O)=C(O)C(O)=C2)C=C1	HMDB0039378				14345583	87075-18-1	Carbohydrates and Glycosides	Glycosides	DY0258-0005	HPLC≥98%	level2
compound00214	8.15_1013.4952m/z	M+H	C50H76O21	51.1	0	0.02	Licoricesaponin D3		1013.5	1013.5	8.15	POS	26423.3	32254.3	33340.6	30672.7	0.00435266	USBWWSIEUOUQTH-UHFFFAOYSA-N	CC1OC(OC2C(O)C(OC3C(O)C(O)C(OC3OC3CCC4(C)C(CCC5(C)C4CC=C4C6CC(C)(CC(OC(C)=O)C6(C)CCC54C)C(O)=O)C3(C)C)C(O)=O)OC(C2O)C(O)=O)C(O)C(O)C1O	HMDB0038431	93122			131752373	118536-87-1					level2
compound00204	4.99_595.1658m/z	M+H	C27H30O15	57	80.6	0.02	Kaempferol 3-neohesperidoside	85.029, 287.055, 449.1078, 595.1754	595.166	595.166	4.99	POS	298168	310024	270210	292801	0.0415503	OHOBPOYHROOXEI-JWMUNMLDSA-N	C1(O)=CC2OC(C3C=CC(O)=CC=3)=C(O[C@H]3[C@H](O[C@H]4[C@H](O)[C@H](O)[C@@H](O)[C@H](C)O4)[C@@H](O)[C@H](O)[C@@H](CO)O3)C(=O)C=2C(O)=C1	HMDB0302645	50148	LMPK12111732		5318761						level2
compound00344	1.44_257.0777m/z	2M-H	C5H7NO3	50.4	54.2	-0.75	DL-Pyroglutamic acid	82.0285, 117.0183, 127.0501, 128.0342, 169.0971, 195.0777, 213.0871, 239.0671, 257.0781	257.078	257.078	1.44	NEG	27648.6	27449.9	30345.2	28481.2	0.00404167	ODHCTXKNWHHXJC-UHFFFAOYSA-N	O=C(O)C1N=C(O)CC1						149-87-1					level2
compound00345	6.93_271.0963m/z	M+H	C16H14O4	41.7	0	-0.54	Echinatin	121.0287, 229.0858, 271.0608, 271.0974	271.096	271.096	6.93	POS	65118.9	62896.5	61229.3	63081.6	0.00895169	QJKMIJNRNRLQSS-WEVVVXLNSA-N	C1(O)=CC=C(C(=O)/C=C/C2C=CC(O)=CC=2OC)C=C1		52234	LMPK12120431		6442675		Flavonoids	Chalcones	HY-N0269	HPLC≥98%	level2
compound00346	5.01_300.9990m/z	M-H	C14H6O8	44.5	14.7	-0.04	Ellagic acid	257.0815, 300.0151, 300.9967	300.999	300.999	5.01	NEG	334424	353037	382899	356787	0.0506304	AFSDNFLWKVMVRB-UHFFFAOYSA-N	OC1=C(O)C2=C3C(=C1)C(=O)OC1=C3C(=CC(O)=C1O)C(=O)O2	HMDB0002899	3430		C10788	5281855	476-66-4	Phenols	Polyphenols	HY-B0183	HPLC≥98%	level2
compound00476	9.63_369.1335m/z	M+H	C21H20O6	56.3	0	0.61	Ugonin C		369.133	369.134	9.63	POS	25914.5	29768.9	25056.6	26913.3	0.00381918	QJGHPSMBMKFFEE-UHFFFAOYSA-N	C12C(=O)C(OC)=C(C3C=CC(O)=CC=3)OC=1C1C(C)(C)C(C)OC=1C=C2O		51094	LMPK12112680		5315115						level2
compound00477	9.20_369.0974m/z	M-H	C20H18O7	42.4	0	-1.47	Uralenol		369.098	369.097	9.2	NEG	7530.32	8420.73	7233.73	7728.26	0.00109669	WOMWVGHYSNATOB-UHFFFAOYSA-N	C1(O)=CC2OC(C3C=C(O)C(O)=C(C/C=C(\C)/C)C=3)=C(O)C(=O)C=2C(O)=C1	HMDB0039732	50702	LMPK12112286		5315126	139163-15-8	Flavonoids	Flavonols	DW0092	HPLC≥98%	level2
compound00478	8.38_821.3979m/z	M-H	C42H62O16	52.8	29.9	1.74	Uralsaponin B	113.0233, 351.057, 821.3976	821.396	821.398	8.38	NEG	1.86587e+07	1.84408e+07	1.89263e+07	1.86753e+07	2.65015	KEIFOIQHFNUSQE-UHFFFAOYSA-N	CC1(C)C(CCC2(C)C1CCC1(C)C2C(=O)C=C2C3CC(C)(CCC3(C)CCC12C)C(O)=O)OC1OC(C(O)C(OC2OC(C(O)C(O)C2O)C(O)=O)C1O)C(O)=O	HMDB0039310	93894			163744	105038-43-5					level2
compound00479	1.21_324.0358n	M-H2O-H, M-H	C9H13N2O9P	58.9	87.1	-0.35	uridine-5-monophosphate	111.0189	305.018	305.018	1.21	NEG	255730	236727	247381	246613	0.034996	DJJCXFVJDGTHFX-UHFFFAOYSA-N	OC1C(COP(O)(O)=O)OC(C1O)N1C=CC(O)=NC1=O	HMDB0247871										level2
compound00959	9.40_355.1552m/z	M+FA-H	C20H22O3	50.3	0	0.27	7,4'-Dihydroxy-3'-prenylflavan	125.0234, 135.0441, 207.1024, 229.0867, 233.118, 323.1288, 355.1563	355.155	355.155	9.4	NEG	319945	335626	337266	330946	0.0469634	HORNIGLAKNPZGF-UHFFFAOYSA-N	CC(=CCC1=C(C=CC(=C1)C2CCC3=C(O2)C=C(C=C3)O)O)C											level2
compound00481	5.18_183.0652m/z	M+H	C9H10O4	46.1	0	-0.15	Veratric acid	131.9743, 136.0761, 140.0468, 141.9586, 155.0703, 159.9692, 182.0533, 182.1315, 182.1902, 183.0657	183.065	183.065	5.18	POS	82047.5	85915.9	79074.1	82345.9	0.0116854	DAUAQNGYDSHRET-UHFFFAOYSA-N	COC1=C(OC)C=C(C=C1)C(O)=O	HMDB0059763	1079			7121	93-07-2	Carboxylic acid and derivatives		HY-N2007	HPLC≥98%	level2
compound00482	4.59_565.1549m/z	M+H	C26H28O14	46.2	0	-0.51	Vicenin 3	427.1023, 445.1111, 457.1118, 469.1124, 481.1134, 499.1226, 511.1233, 529.1335, 547.1437, 565.1539	565.155	565.155	4.59	POS	1.09896e+06	1.13218e+06	1.03923e+06	1.09012e+06	0.154696	MMDUKUSNQNWVET-MCIQUCDDSA-N	C1(O)=C([C@H]2[C@H](O)[C@@H](O)[C@H](O)CO2)C2OC(C3C=CC(O)=CC=3)=CC(=O)C=2C(O)=C1[C@H]1[C@H](O)[C@@H](O)[C@H](O)[C@@H](CO)O1		48673	LMPK12110242	C10181	185958		Flavonoids	Flavones	HY-N4090	HPLC≥98%	level2
compound00483	5.78_487.1247m/z	M-H2O-H	C24H26O12	55.8	0.5	0.16	Viscumneoside VI	282.0903, 294.0530, 309.0772, 323.0557, 326.0788, 338.0803, 341.1033, 353.1030, 371.1137, 487.1244	487.125	487.125	5.78	NEG	311596	312230	312233	312019	0.0442776	GPCKIXOOCSOBEC-AKRDZZKRSA-N	CC(=O)OCC1C(C(C(C(O1)OC2=CC(=C3C(=O)CC(OC3=C2)C4=CC(=C(C=C4)O)OC)O)O)O)O		52918			3082946						level2
compound00484	3.09_330.0948n	M+H-H2O, M+H	C14H18O9	57.5	83.6	-0.73	woodorien	252.9953, 259.0596, 265.0706, 271.1209, 277.0708, 295.0803, 313.0911, 330.1244, 330.1652, 330.2042	331.102	331.102	3.09	POS	97898.8	97425.1	98827.6	98050.5	0.013914	PXDASGXIBCEXNH-YGEZULPYSA-N	COC(=O)C1=CC(=C(C=C1)O)O[C@H]2[C@@H]([C@H]([C@@H]([C@H](O2)CO)O)O)O											level2
compound00485	4.45_551.1778m/z	M+FA-H	C25H30O11	58.3	83.1	1.47	yemuoside ym1	149.0596, 150.0314, 165.0547, 178.0266, 191.0189, 193.0500, 195.0656, 341.1032, 389.1234, 551.1761	551.177	551.178	4.45	NEG	201226	193762	195053	196680	0.0279103	NQHHQUVEHGBXRA-UHFFFAOYSA-N	COC1=C(C=CC(=C1)C2C(C3=C(O2)C(=CC(=C3)C=CCO)OC4C(C(C(C(O4)CO)O)O)O)CO)O											level2
compound00486	3.96_405.1409m/z	M+FA-H	C16H24O9	50.4	47.4	1.95	Yuheinoside	61.9873, 128.0341, 276.0971, 359.1342, 405.1407	405.14	405.141	3.96	NEG	24033.4	22992.5	28641	25222.3	0.00357922	QCCRICPXIMDIGF-UHFFFAOYSA-N	CC1CCC2(C1C(OC=C2C=O)OC3C(C(C(C(O3)CO)O)O)O)O					155882						level2
compound00487	7.77_246.1255n	M+H-H2O, M+H	C15H18O3	59.4	65	-0.55	Zedoarol	163.0752, 173.1326, 183.1167, 187.1118, 201.1276, 205.1222, 219.1376, 229.1227, 246.2434, 247.1328	247.133	247.133	7.77	POS	68420.3	68307.9	65006.6	67244.9	0.0095425	CKDRPCYJCDMPFO-PGUXBMHVSA-N	CC1CCC2C1(C(=O)C3=C(CC2=C)OC=C3C)O		71731		C17490	46173920						level2
compound00488	14.39_397.3828m/z	M+H-H2O	C29H50O	58.5	0	-0.11	ZINC03982454	135.1168, 147.1169, 161.1329, 397.3831	397.383	397.383	14.39	POS	91308.3	0	0	30436.1	0.00431908	KZJWDPNRJALLNS-ZGFRWYMBSA-N	CC[C@@H](CC[C@@H](C)[C@H]1CC[C@H]2[C@@]1(CC[C@H]3[C@H]2CC=C4[C@@]3(CC[C@H](C4)O)C)C)C(C)C						83-46-5					level2
compound00489	8.65_353.1380m/z	M+H-H2O	C21H22O6	54.4	0	-1.01	α-o-methylcubebin		353.138	353.138	8.65	POS	28912.7	28728.1	29427.5	29022.7	0.00411852	UUUXPUGZNDRYSV-UHFFFAOYSA-N	COC1C(C(CO1)CC2=CC3=C(C=C2)OCO3)CC4=CC5=C(C=C4)OCO5											level2
compound00490	0.99_281.1109n	M+H-H2O, M+H	C10H19NO8	55.7	82.7	-0.61	β- glucosidase	138.0549, 144.1020, 191.0388, 198.0760, 200.0441, 200.5460, 218.1030, 246.0971, 264.1078, 282.1184	282.118	282.118	0.99	POS	513490	519179	529068	520579	0.0738736	LFXAOLSGYQSMPW-UHFFFAOYSA-N	C(C1C(C(C(C(O1)OCC(CO)NC=O)O)O)O)O											level2
compound00491	1.52_199.0719m/z	M-H2O-H	C8H14N2O5	49.9	58.5	-2.46	γ-glutamyl-alanine	82.0286, 84.0443, 88.0393, 99.0554, 127.0502, 128.0343, 130.0862, 155.0817, 156.0658, 199.0722	199.072	199.072	1.52	NEG	10249.8	11960.7	10070.8	10760.5	0.00152698	WQXXXVRAFAKQJM-UHFFFAOYSA-N	CC(NC(=O)CCC(N)C(O)=O)C(O)=O	HMDB0036301	91446			5154674						level2
compound00492	5.72_215.1285m/z	M+FA-H	C10H18O2	55.8	0	-2.47	trans-3,7-Dimethylocta-1,5-diene-3,7-diol		215.129	215.129	5.72	NEG	5781.97	4512.74	4669.35	4988.02	0.000707833	QEOHJVNDENHRCH-UHFFFAOYSA-N	CC(C)(O)C=CCC(C)(O)C=C	HMDB0302399				527050						level2
compound00493	6.87_369.2634m/z	M+H	C21H36O5	50.4	0	-0.47	tomentogenin		369.264	369.263	6.87	POS	11397.3	12831.6	13000.3	12409.7	0.00176103	VLJHJGYZWGQIKC-VBDNBMKMSA-N	C[C@H]([C@@]1(CC[C@]2([C@@]1([C@@H](C[C@H]3[C@H]2CC[C@@H]4[C@@]3(CC[C@@H](C4)O)C)O)C)O)O)O											level2
compound00494	8.71_403.2011m/z	M+H	C25H26N2O3	43.6	0	-1.35	TMC-58B		403.202	403.201	8.71	POS	22095.8	22898.4	23982.9	22992.4	0.00326277	KSVKECXWDNCRTM-GOTSBHOMSA-N	OC(=NC(C(O)=NC(CO)CC=1C=CC=CC1)CC=2C=CC=CC2)C=3C=CC=CC3					185904	58115-31-4	Alkaloids		DC0260	HPLC≥96%	level2
compound00495	6.34_418.1625n	M+H-H2O, M+H	C22H26O8	49.7	0	-0.62	Syringaresinol	323.1290, 330.1100, 331.1168, 339.1223, 343.1174, 351.1233, 369.1324, 371.1513, 383.1493, 401.1616	401.159	401.159	6.34	POS	478442	447916	466436	464265	0.0658822	KOWMJRJXZMEZLD-UHFFFAOYSA-N	COC1=CC(=CC(OC)=C1O)C1OCC2C1COC2C1=CC(OC)=C(O)C(OC)=C1	HMDB0038928	93540			100067	21453-71-4	Phenylpropanoids	Coumarins	HY-126066	HPLC≥98%	level2
compound00496	4.28_354.0950n	M+H, M+Na	C16H18O9	60.7	67	-0.28	staphylin	70.0658, 163.039, 235.0594, 355.102	355.102	355.102	4.28	POS	289605	286084	271006	282232	0.0400505	BYYDEEAJCDGLER-YMILTQATSA-N	O=C1C=C(OC2=CC(OC3OC(CO)C(O)C(O)C3O)=CC(O)=C12)C											level2
compound00475	10.79_301.2160m/z	M+H	C20H28O2	41.5	0	-0.72	Triptonoterpene methyl ether		301.216	301.216	10.79	POS	29827.5	26931.9	27931.2	28230.2	0.00400605	WENIWZBFJBCNNG-OXJNMPFZSA-N	CC(C)c1ccc2c(c1O)CC[C@H]1C(C)(C)C(=O)CC[C@]21C						99694-87-8	Terpenes	Diterpenes	/	HPLC≥98%	level2
compound00474	5.10_375.1440m/z	M-H	C20H24O7	51.5	0	-2.4	Triptolidenol		375.145	375.144	5.1	NEG	14427.6	11618.1	12711.2	12918.9	0.00183328	APBNDXHFQWSYOS-KSYZUNFVSA-N	C[C@]12CCC3=C([C@@H]1C[C@H]4[C@@]5([C@@]26[C@@H](O6)[C@H]7[C@@]([C@H]5O)(O7)C(C)(C)O)O4)COC3=O											level2
compound00473	10.88_327.0778m/z	M+H	C18H15O4P	45.1	0	-0.94	Triphenyl phosphate	83.0497, 98.9847, 174.9923, 233.0365, 327.0782	327.078	327.078	10.88	POS	129064	120854	130758	126892	0.0180068	XZZNDPSIHUTMOC-UHFFFAOYSA-N	O=P(OC1=CC=CC=C1)(OC1=CC=CC=C1)OC1=CC=CC=C1	HMDB0259262	69897		C14235	8289	115-86-6	Others		STC0470100	HPLC≥98%	level2
compound00472	4.51_435.1510m/z	2M-H	C9H14O6	55.2	0	0.35	trimethyl tricarballylate	59.0129, 85.0285, 101.0235, 227.0923, 260.0199, 388.2047, 389.2148, 434.213, 435.1484	435.151	435.151	4.51	NEG	381101	379875	389509	383495	0.0544205	IXINWTSBOAMACD-UHFFFAOYSA-N	COC(=O)CC(CC(=O)OC)C(=O)OC					581486						level2
compound00450	4.84_377.1817m/z	M+FA-H	C16H28O7	41	2.49	-0.13	Rosiridin	59.0128, 85.0284, 129.0179, 147.0291, 191.0191, 310.1409, 333.0970, 341.1078, 377.0870, 377.1425	377.182	377.182	4.84	NEG	278736	292262	286987	285995	0.0405846	PBPYEEMQIFDGSQ-MIYBPCGNSA-N	OCC1OC(OCC=C(C)C(O)CC=C(C)C)C(O)C(O)C1O							Terpenes	Monoterpenes	B20807-10mg	HPLC≥97%	level2
compound00451	5.19_356.1853m/z	M+H	C21H25NO4	51	0	-1.08	Rotundine	192.1018, 356.1857	356.186	356.185	5.19	POS	185160	187223	183945	185443	0.0263156	AEQDJSLRWYMAQI-UHFFFAOYSA-N	COC1=CC2=C(C=C1OC)C1CC3=C(CN1CC2)C(OC)=C(OC)C=C3	HMDB0250799	84992			5417	2934-97-6					level2
compound00452	5.86_185.1176m/z	M-H	C10H18O3	40.6	0	-3.71	Royal Jelly acid		185.118	185.118	5.86	NEG	3884.14	3704.58	3839.67	3809.46	0.000540588	QHBZHVUGQROELI-SOFGYWHQSA-N	C(/C=C/CCCCCCCO)(=O)O		35523	LMFA01050157		5312738		Carboxylic acid and derivatives		HY-N1363	HPLC≥98%	level2
compound00453	4.93_334.1777n	M+H, M+K	C19H26O5	41.4	0	-1.09	Rubrosterone	275.1645, 285.1488, 303.1591, 317.1749, 334.1272, 334.1981, 334.2377, 335.0741, 335.1349, 335.1948	335.185	335.185	4.93	POS	70103.2	74072.2	72406	72193.8	0.0102448	OMQCWEJQYPUGJG-OCFDRSSRSA-N	C[C@]12CCC3C(=CC(=O)C4CC(O)C(O)C[C@@]43C)[C@]1(O)CCC2=O						19466-41-2	Steroids	Other steroids	B52320-5mg	HPLC≥98%	level2
compound00454	6.24_281.1394m/z	M-H	C15H22O5	51.6	21.3	-0.19	rugosicacid b	59.0127, 123.0803, 177.1282, 197.003, 221.1181, 237.1481, 280.9806, 281.1396	281.139	281.139	6.24	NEG	28979	29567.6	30359.7	29635.4	0.00420547	BJASCOCBBQIWQW-UHFFFAOYSA-N	CC(C)C1CCC2(C13C(C=C(C(C2)(O3)O)C(=O)O)O)C					101606459						level2
compound00455	5.40_263.0911m/z	M+H	C14H14O5	51.3	0	-1.16	Rutaretin		263.091	263.091	5.4	POS	2443.56	3278.04	3304.03	3008.54	0.000426932	FVFQELHSZVFPDZ-VIFPVBQESA-N	CC(C)(O)[C@@H]1Cc2cc3ccc(=O)oc3c(O)c2O1						13895-92-6	Phenylpropanoids	Coumarins	DY0516	HPLC≥98%	level2
compound00456	9.61_473.3623m/z	M+H	C30H48O4	41.4	0	-0.51	Saikogenin D		473.363	473.362	9.61	POS	33931.6	35018.1	34725.7	34558.5	0.00490408	QGNVMEXLLPGQEV-IULQVHCXSA-N	C[C@]12CC[C@@H]([C@@]([C@@H]1CC[C@@]3([C@@H]2C=CC4=C5CC(CC[C@@]5([C@@H](C[C@]43C)O)CO)(C)C)C)(C)CO)O						5573-16-0	Terpenes	Triterpenes	B28316-5mg	HPLC≥98%	level2
compound00457	8.54_763.4622m/z	M+H-H2O	C42H68O13	41.1	0	-0.6	Saikosaponin A		763.463	763.462	8.54	POS	39425.4	43059.8	39518.7	40668	0.00577105	KYWSCMDFVARMPN-VEIYWVLQSA-N	C[C@H]1O[C@@H](O[C@H]2CC[C@]3(C)C4C=CC56OC[C@@]7(CCC(C)(C)C[C@@H]57)[C@@H](O)C[C@@]6(C)[C@]4(C)CC[C@H]3[C@]2(C)CO)[C@H](O)[C@@H](O[C@H]2O[C@@H](CO)[C@H](O)[C@@H](O)[C@@H]2O)[C@H]1O						20736-09-8	Terpenes	Triterpenes	HY-N0246	HPLC≥98%	level2
compound00458	9.61_455.3517m/z	M+H-H2O	C30H48O4	50.1	14.1	-0.56	saikosaponin b1 qt	425.0844, 440.1076, 455.1306, 455.3526	455.352	455.352	9.61	POS	172886	184121	186024	181010	0.0256866	QGNVMEXLLPGQEV-CBTLCSIXSA-N	C[C@]12CC[C@@H]([C@@]([C@@H]1CC[C@@]3([C@H]2C=CC4=C5CC(CC[C@@]5([C@H](C[C@]43C)O)CO)(C)C)C)(C)CO)O						58558-08-0					level2
compound00459	9.01_825.4649m/z	M+FA-H	C42H68O13	48.1	25.1	0.9	Saikosaponin G	411.3054, 824.622	825.464	825.465	9.01	NEG	120898	104233	120754	115295	0.0163611	UFEGAVYKHITZAC-COLJKZIOSA-N	C[C@@H]1O[C@H](O[C@@H]2CC[C@@]3(C)C4=CC=C5[C@H]6CC(C)(C)CC[C@@]6(CO)[C@H](O)C[C@]5(C)[C@@]4(C)CC[C@@H]3[C@@]2(C)CO)[C@@H](O)[C@H](O[C@H]2O[C@@H](CO)[C@H](O)[C@@H](O)[C@@H]2O)[C@@H]1O						99365-19-2	Terpenes	Triterpenes	B22016-10mg	HPLC≥98%	level2
compound00497	4.35_298.1435m/z	M+H	C18H19NO3	51.9	0	-0.89	Stepharine	298.1437	298.144	298.144	4.35	POS	127069	102271	120088	116476	0.0165287	OGJKMZVUJJYWKO-UHFFFAOYSA-N	O=C1C=CC2(C=C1)C=3C(OC)=C(OC)C=C4C3C(NCC4)C2					98455	2810-21-1	Alkaloids		DG0237	HPLC≥98%	level2
compound00460	4.15_107.0495m/z	M+H-H2O	C7H8O2	42	0	3.26	Salicyl alcohol	79.0549, 91.0548, 95.0497, 107.0496	107.049	107.049	4.15	POS	53854.9	48157.3	49947.8	50653.3	0.00718804	CQRYARSYNCAZFO-UHFFFAOYSA-N	OCC1=C(O)C=CC=C1	HMDB0059709	63123		C02323	5146	90-01-7	Phenols	Monophenols	HY-B1419	HPLC≥98%	level2
compound00462	5.50_538.1109n	M+H-H2O, M+H	C27H22O12	50.9	57.3	-0.41	salvianolic acid H	277.0496, 281.0447, 295.0602, 299.0612, 323.0547, 341.0656, 493.1130, 520.1299, 520.2217, 521.1075	521.108	521.108	5.5	POS	448700	460465	457100	455422	0.0646274	HFTLCJIFEZUOCR-JKXXRSRDSA-N	OC(=O)C(CC1=CC(O)=C(O)C=C1)OC(=O)\C=C\C1=CC(O\C(=C/C2=CC(O)=C(O)C=C2)C(O)=O)=C(O)C=C1	HMDB0039523	94090			21582559						level2
compound00463	8.75_911.5018m/z	M-H	C47H76O17	46.3	0	0.96	Soysaponin II		911.501	911.502	8.75	NEG	15735.8	17557	19015	17436	0.00247428	IBZLICPLPYSFNZ-IVWMTKFPSA-N	[H][C@@]1(O[C@@H]2[C@@H](O)[C@@H](O)CO[C@@]2([H])O[C@@H]2[C@@H](O)[C@H](O)[C@H](O[C@@]2([H])O[C@H]2CC[C@@]3(C)[C@@]([H])(CC[C@]4(C)[C@]3([H])CC=C3[C@]5([H])CC(C)(C)C[C@@H](O)[C@]5(C)CC[C@@]43C)[C@@]2(C)CO)C(O)=O)O[C@@H](C)[C@H](O)[C@@H](O)[C@H]1O	HMDB0034650	69296		C12081	443614	55319-36-3	Terpenes	Triterpenes	DD0312	HPLC≥98%	level2
compound00464	1.33_305.0978m/z	M+H	C11H16N2O8	53.2	0	-0.52	Spaglumic Acid		305.098	305.098	1.33	POS	48624.8	56324.5	48674.1	51207.8	0.00726673	OPVPGKGADVGKTG-BQBZGAKWSA-N	CC(=O)N[C@@H](CC(O)=O)C(=O)N[C@@H](CCC(O)=O)C(O)=O	HMDB0001067			C12270	188803	3106-85-2	Amino Acids, Peptides and derivatives	Peptides	HY-100921	HPLC≥98%	level2
compound00465	0.83_168.0768m/z	M+H	C7H9N3O2	40.1	0	0.56	Spinacine		168.077	168.077	0.83	POS	6753.33	6718.84	7238.86	6903.68	0.000979678	YCFJXOFFQLPCHD-UHFFFAOYSA-N	OC(=O)C1CC2=C(CN1)N=CN2	HMDB0029873	86559			363935	59981-63-4	Others		HY-W067716	HPLC≥98%	level2
compound00466	0.97_166.0839m/z	M+Na	C7H13NO2	40.6	0	0.11	Stachydrine	74.0243, 123.0443, 166.0839	166.084	166.084	0.97	POS	181853	215849	192551	196751	0.0279203	CMUNUTVVOOHQPW-LURJTMIESA-N	C[N+]1(C)CCC[C@H]1C([O-])=O	HMDB0004827	7089		C10172	115244	471-87-4	Alkaloids		HY-N0298	HPLC≥98%	level2
compound00467	4.10_401.1089m/z	M+FA-H	C16H20O9	40.4	0	-0.06	Trans-ferulic acid-4-beta-glucoside		401.109	401.109	4.1	NEG	23951.1	26782	24873.1	25202.1	0.00357634	IEMIRSXOYFWPFD-BJGSYIFTSA-N	COC1=CC(\C=C\C(O)=O)=CC=C1O[C@@H]1O[C@H](CO)[C@@H](O)[C@H](O)[C@H]1O	HMDB0301717					537-98-4	Carbohydrates and Glycosides	Glycosides	Y69061-50mg	HPLC≥97%	level2
compound00468	5.61_362.1729n	M-H, M+FA-H	C20H26O6	51.1	0	-0.21	Trichorabdal F		361.166	361.166	5.61	NEG	35750.1	35154.7	33768.8	34891.2	0.00495129	BTRYMTRPHJVMRG-UHFFFAOYSA-N	CC12CCCC3(C1C(OC2)O)COC(=O)C45C3C(CC(C4)C(=C)C5=O)O					442085	66548-00-3					level2
compound00469	5.92_469.1104m/z	M+Na	C22H22O10	43	0	-0.35	Trifolirhizin		469.111	469.11	5.92	POS	8043.31	7572.44	9267.89	8294.55	0.00117705	VGSYCWGXBYZLLE-QEEQPWONSA-N	O([C@H]1[C@H](O)[C@@H](O)[C@H](O)[C@@H](CO)O1)C1C=CC2[C@]3([H])OC4C=C5OCOC5=CC=4[C@]3([H])COC=2C=1	HMDB0303946	48121	LMPK12070033	C10538	442827		Flavonoids	Other flavonoids	HY-N0616	HPLC≥98%	level2
compound00470	0.91_160.0368m/z	M+Na	C7H7NO2	41.6	0	-0.42	Trigonelline	60.0815, 72.045, 101.0602, 114.0664, 116.0474, 159.1212, 160.0356	160.037	160.037	0.91	POS	25788.7	27740.2	22528.4	25352.4	0.00359768	WWNNZCOKKKDOPX-UHFFFAOYSA-N	C[N+]1=CC=CC(=C1)C([O-])=O	HMDB0000875	273		C01004	5570	535-83-1	Alkaloids		HY-N0415	HPLC≥98%	level2
compound00471	9.70_325.1082m/z	M+FA-H	C18H16O3	57.9	68	0.21	Trijuganone B	231.5529, 244.983, 264.9868, 281.1186, 281.2128, 284.9927, 304.9869, 307.1912, 324.9963, 325.1062	325.108	325.108	9.7	NEG	10598.9	11058.7	10270.1	10642.6	0.00151025	AZIUYJPOBCMPON-UHFFFAOYSA-N	O=C1C(=O)C2=C(OCC2C)C=3C=CC=4C(=CCCC4C13)C						126979-84-8					level2
compound00461	4.54_326.1398m/z	M-H	C19H21NO4	44.1	0	0.05	Salutaridine		326.14	326.14	4.54	NEG	10605.7	10252.8	13094.1	11317.6	0.00160604	GVTRUVGBZQJVTF-ORAYPTAESA-N	COC1=C[C@@]23CCN(C)[C@@H](Cc4ccc(OC)c(O)c42)C3=CC1=O						4090-18-0	Alkaloids		HY-N2256	HPLC≥98%	level2
compound00498	6.19_287.0560m/z	M-H	C15H12O6	40.8	0	-0.27	Steppogenin		287.056	287.056	6.19	NEG	14265.1	17303.8	14910.8	15493.2	0.00219859	QBLQLKNOKUHRCH-ZDUSSCGKSA-N	O=C1C[C@@H](c2ccc(O)cc2O)Oc2cc(O)cc(O)c21						56486-94-3	Flavonoids	Flavanones	DC0242-0005	HPLC≥98%	level2
compound00499	11.08_293.2123m/z	M+FA-H	C17H28O	61	37.2	0.33	Sterol	59.0128, 235.1701, 275.2016, 293.2124	293.212	293.212	11.08	NEG	22492.5	24751.9	18737.9	21994.1	0.00312111	FPXSXMFOYWRHDX-UHFFFAOYSA-N	OC1CCC2C(CCC3C4CCCC4CCC23)C1	HMDB0060512	63345		C00370	1107						level2
compound00500	6.51_531.2969m/z	M-H2O-H	C30H46O9	56.6	0	1.03	strospeside		531.296	531.297	6.51	NEG	33338.4	37161.3	34600.1	35033.3	0.00497145	CPFNIKYEDJFRAT-RVPZLBNISA-N	C[C@@H]1[C@@H]([C@@H]([C@H]([C@@H](O1)O[C@H]2CC[C@]3([C@@H](C2)CC[C@@H]4[C@@H]3CC[C@]5([C@@]4(C[C@@H]([C@@H]5C6=CC(=O)OC6)O)O)C)C)O)OC)O											level2
compound00527	8.58_299.0923m/z	M-H	C17H16O5	41.9	0	-0.65	Odoriflavene		299.092	299.092	8.58	NEG	5834.03	5411.65	6197.78	5814.48	0.000825114	SZZKTMJLZNFNGL-UHFFFAOYSA-N	C1(O)=CC2OCC(C3C(O)=C(OC)C(OC)=CC=3)=CC=2C=C1		48313	LMPK12080069		11779541		Flavonoids	Other flavonoids	DJ0201	HPLC≥98%	level2
compound00528	4.51_433.2081m/z	M+FA-H	C19H32O8	58.8	44.1	0.58	officinoside a	179.0551, 191.0189, 225.0767, 225.1494, 271.0614, 272.0640, 387.2010, 433.1161, 433.1255, 433.2066	433.208	433.208	4.51	NEG	515130	517079	524537	518915	0.0736375	PIVPPCDKFVJHEG-JKBKDFLTSA-N	C[C@H]([C@@H]1C=C2[C@](O1)(C[C@H](CC2(C)C)O[C@H]3[C@@H]([C@H]([C@@H]([C@H](O3)CO)O)O)O)C)O											level2
compound00529	5.60_271.0596m/z	M+H-H2O	C15H12O6	45.3	0	-1.88	Okanin	137.0599, 251.057, 270.0841, 271.0605	271.06	271.06	5.6	POS	706793	665448	654660	675634	0.0958769	GSBNFGRTUCCBTK-DAFODLJHSA-N	C1(O)=CC=C(C(=O)/C=C/C2C=CC(O)=C(O)C=2)C(O)=C1O		51985	LMPK12120181	C08724	5281294		Flavonoids	Chalcones	HY-N6673	HPLC≥98%	level2
compound00530	8.73_847.4081m/z	M+Na	C42H64O16	64.1	91.9	-0.62	Oleanane-2H, +2O, 1COOH, O-HexA-HexA	671.3762, 847.4083	847.409	847.408	8.73	POS	238018	269058	273070	260049	0.0369026	SLWCVFLNZDOMEZ-UHFFFAOYSA-N	CC12CCC(C)(CC1C1=CCC3C4(C)CCC(OC5OC(C(O)C(O)C5OC5OC(C(O)C(O)C5O)C(O)=O)C(O)=O)C(C)(CO)C4CCC3(C)C1(C)CC2)C(O)=O	HMDB0039448				74029747	134250-13-8					level2
compound00531	4.49_385.1141m/z	M-H2O-H	C17H24O11	42.7	7.73	0.2	Oleoside 11-methyl ester	57.0335, 85.0284, 129.0183, 147.029, 191.0191, 209.0301, 223.0607, 385.075	385.114	385.114	4.49	NEG	49426.6	54624.6	48861.5	50970.9	0.00723311	XSCVKBFEPYGZSL-JYVCFIOWSA-N	CC=C1C(C(=COC1OC2C(C(C(C(O2)CO)O)O)O)C(=O)OC)CC(=O)O	HMDB0041550	95933			10692563	60539-23-3	Terpenes	Monoterpenes	STC7720205	HPLC≥95%	level2
compound00532	5.36_521.1665m/z	M-H2O-H	C25H32O13	44.2	0	0.1	Oleuropein		521.167	521.167	5.36	NEG	40434.2	35406.7	33807.2	36549.4	0.0051866	RFWGABANNQMHMZ-UHFFFAOYSA-N	CC=C1C(OC2OC(CO)C(O)C(O)C2O)OC=C(C(=O)OC)C1CC(=O)OCCc1ccc(O)c(O)c1						32619-42-4	Terpenes	Monoterpenes	HY-N0292	HPLC≥98%	level2
compound00533	4.84_569.1513m/z	M-H	C25H30O15	53.4	0	0.14	Oleuropeinic acid		569.151	569.151	4.84	NEG	7055.1	17390.3	13859.1	12768.2	0.00181189	XJDJODWHDUVAGF-UHFFFAOYSA-N	COC(=O)C1=COC(OC2OC(CO)C(O)C(O)C2O)C(=CC(=O)O)C1CC(=O)OCCc1ccc(O)c(O)c1						96382-90-0	Terpenes	Monoterpenes	HY-N6875	HPLC≥98%	level2
compound00534	5.46_563.1756m/z	M+Na	C25H32O13	43.2	0	3.8	Oleuroside	269.0809, 563.1747	563.173	563.176	5.46	POS	411199	429033	408675	416302	0.0590761	WWKVQWHAWPZZDB-UHFFFAOYSA-N	COC(=O)C1=COC(OC2OC(CO)C(O)C(O)C2O)C(C=C)C1CC(=O)OCCC1=CC(O)=C(O)C=C1	HMDB0035352	90652			14136851	116383-31-4	Terpenes	Monoterpenes	DN0142	HPLC≥98%	level2
compound00535	9.26_313.0705m/z	M+H-H2O	C17H14O7	44.8	0	-0.65	Ombuin		313.071	313.07	9.26	POS	15881.8	15491.3	14649.7	15340.9	0.00217698	BWORNNDZQGOKBY-UHFFFAOYSA-N	C1(OC)=CC2OC(C3C=C(O)C(OC)=CC=3)=C(O)C(=O)C=2C(O)=C1		51066	LMPK12112652		5320287		Flavonoids	Flavonols	DS0180	HPLC≥98%	level2
compound00536	3.67_493.1571m/z	M+FA-H	C19H28O12	53.9	0	1.79	Orcinol gentiobioside		493.156	493.157	3.67	NEG	9704.87	9355.21	10958.2	10006.1	0.00141993	XZPNBJLXZMBECP-SKYGPZSASA-N	Cc1cc(O)cc(O[C@@H]2O[C@H](CO[C@@H]3O[C@H](CO)[C@@H](O)[C@H](O)[C@H]3O)[C@@H](O)[C@H](O)[C@H]2O)c1						164991-86-0	Carbohydrates and Glycosides	Carbohydrates	DT0034-0020	HPLC≥99%	level2
compound00526	9.74_455.2061m/z	M+H	C26H30O7	44	0	-0.8	Obacunone		455.206	455.206	9.74	POS	7742.1	9546.88	9397.68	8895.55	0.00126234	MAYJEFRPIKEYBL-OASIGRBWSA-N	CC1(C2CC(=O)C3(C(C2(C=CC(=O)O1)C)CCC4(C35C(O5)C(=O)OC4C6=COC=C6)C)C)C		67193		C08775	119041	751-03-1	Terpenes	Triterpenes	HY-N0428	HPLC≥98%	level2
compound00537	5.63_433.1131m/z	M+H	C21H20O10	43.2	0	0.32	Oroxin A	269.0807, 270.0843, 271.0598, 433.1108	433.113	433.113	5.63	POS	184000	158499	160022	167507	0.0237703	IPQKDIRUZHOIOM-IAAKTDFRSA-N	O=c1cc(-c2ccccc2)oc2cc(O[C@@H]3O[C@H](CO)[C@@H](O)[C@H](O)[C@H]3O)c(O)c(O)c12						57396-78-8	Flavonoids	Flavones	HY-N2025	HPLC≥98%	level2
compound00539	4.86_164.0469n	M+FA-H, 2M-H	C9H8O3	55	11.3	-2.82	Orthocumarsaure	79.9562, 121.0285, 209.0448	209.046	209.045	4.86	NEG	33170.1	32474.4	26820	30821.5	0.00437378	PMOWTIHVNWZYFI-UHFFFAOYSA-N	C1=CC=C(C(=C1)C=CC(=O)O)O					637540	583-17-5					level2
compound00540	4.75_178.0630n	M+H-H2O, M+H	C10H10O3	40.8	0	0.23	Osmundacetone	105.0703, 117.0702, 133.0649, 161.0597	179.07	179.07	4.75	POS	2.2972e+06	2.34888e+06	2.26351e+06	2.3032e+06	0.326839	YIFZKRGUGKLILR-NSCUHMNNSA-N	CC(=O)C=CC1=CC(=C(C=C1)O)O		828933			9942292		Phenylpropanoids	Simple phenylpropanoids	HY-N1966	HPLC≥98%	level2
compound00541	10.38_245.1172m/z	M+H	C15H16O3	48.1	0	-0.25	Osthole	131.0492, 189.0547, 245.0811, 245.1176	245.117	245.117	10.38	POS	35241.4	33854	35554.2	34883.2	0.00495016	MBRLOUHOWLUMFF-UHFFFAOYSA-N	COC1=CC=C2C=CC(=O)OC2=C1CC=C(C)C	HMDB0302150	44022		C09280	10228	484-12-8	Phenylpropanoids	Coumarins	HY-N0054	HPLC≥98%	level2
compound00542	6.24_349.0928m/z	M+FA-H	C16H16O6	50.4	0	-0.4	Oxypeucedan Hydrate		349.093	349.093	6.24	NEG	10220.4	11025	11587	10944.1	0.00155304	PEWFWDOPJISUOK-UHFFFAOYSA-N	CC(C)(O)C(O)COC1=C2C=COC2=CC2=C1C=CC(=O)O2	HMDB0256020	84988			483513	2643-85-8					level2
compound00543	5.88_284.1279m/z	M+H	C17H17NO3	42.1	0	-0.64	p-Coumaroyltyramine		284.128	284.128	5.88	POS	7130.65	6050.41	8638.73	7273.26	0.00103212	RXGUTQNKCXHALN-BJMVGYQFSA-N	OC1=CC=C(CCNC(=O)\C=C\C2=CC=C(O)C=C2)C=C1	HMDB0039521	94089			5372945	36417-86-4	Carboxylic acid and derivatives		HY-N2230	HPLC≥98%	level2
compound00544	6.59_245.0808m/z	M+H	C14H12O4	40.7	0	-0.12	p-hydroxy-5,6-dehydrokawain		245.081	245.081	6.59	POS	11024.5	9911.91	8953.32	9963.26	0.00141385	VWYHYOYHRIWSJU-QPJJXVBHSA-N	COc1cc(/C=C/c2ccc(O)cc2)oc(=O)c1						39986-86-2	Phenols	Monophenols	B50476-5mg	HPLC≥95%	level2
compound00545	8.26_313.1080m/z	M-H	C18H18O5	42.1	0	-0.35	p-Hydroxyphenethyl trans-ferulate		313.108	313.108	8.26	NEG	3118.08	2826.85	3164.63	3036.52	0.000430902	JMSFLLZUCIXALN-WEVVVXLNSA-N	COC1=C(O)C=CC(\C=C\C(=O)OCCC2=CC=C(O)C=C2)=C1	HMDB0032806	88728			637308	84873-15-4	Phenylpropanoids	Simple phenylpropanoids	DH0304	HPLC≥98%	level2
compound00546	9.73_345.0967m/z	M+H	C18H16O7	43.9	0	-0.5	Pachypodol		345.097	345.097	9.73	POS	16108.9	16364.6	15882.6	16118.7	0.00228735	KQFUXLQBMQGNRT-UHFFFAOYSA-N	C1(OC)=CC2OC(C3C=C(OC)C(O)=CC=3)=C(OC)C(=O)C=2C(O)=C1		51168	LMPK12112754	C10117	5281677		Flavonoids	Flavonols	HY-N3121	HPLC≥98%	level2
compound00547	4.65_481.1702m/z	M+H	C23H28O11	47.4	0	-0.41	Paeoniflorin	85.0291, 105.0339, 133.0649, 151.0754, 161.0593, 179.0704, 197.0808, 301.107, 319.1174, 481.1721	481.17	481.17	4.65	POS	5.09573e+06	5.27156e+06	5.08721e+06	5.1515e+06	0.731032	YKRGDOXKVOZESV-UHFFFAOYSA-N	CC12CC3(O)OC(O1)C1(COC(=O)C4=CC=CC=C4)C3CC21OC1OC(CO)C(O)C(O)C1O	HMDB0256075				425990		Terpenes	Monoterpenes	HY-N0293	HPLC≥98%	level2
compound00548	4.64_197.0808m/z	M+H	C10H12O4	57.9	70	0.01	paeonilactone b	151.0754, 161.0595, 161.0959, 178.0592, 178.1227, 179.0705, 179.1065, 196.0947, 196.1306, 197.0811	197.081	197.081	4.64	POS	248727	253842	246381	249650	0.035427	GFSTVWDPRTWASK-XSSZXYGBSA-N	CC1(CC2C(CC1=O)C(=C)C(=O)O2)O		71701		C17455	10375422						level2
compound00538	6.09_919.1953m/z	2M-H	C22H20O11	46.2	0	1.55	Oroxylin A-7-O-glucuronide		919.194	919.195	6.09	NEG	32221.6	40756.1	42540.1	38506	0.00546425	QXIPXNZUEQYPLZ-QSUZLTIMSA-N	C1(O[C@H]2[C@H](O)[C@@H](O)[C@H](O)[C@@H](C(=O)O)O2)=CC2OC(C3C=CC=CC=3)=CC(=O)C=2C(O)=C1OC			LMPK12111086		14655552		Flavonoids	Flavones	HY-N2481	HPLC≥98%	level2
compound00449	5.19_341.1238m/z	M+FA-H	C15H20O6	45.8	4.67	-1.34	Rosin	96.9589, 101.0233, 113.0233, 119.0338, 143.0336, 161.0453, 179.0548, 179.0708, 341.0326, 341.1082	341.124	341.124	5.19	NEG	55335	57543.1	62658.6	58512.2	0.00830328	KHPCPRHQVVSZAH-GUNCLKARSA-N	OC[C@H]1O[C@@H](OC/C=C/c2ccccc2)[C@H](O)[C@@H](O)[C@@H]1O						85026-55-7	Phenylpropanoids	Simple phenylpropanoids	HY-N0508	HPLC≥98%	level2
compound00525	1.15_666.2224n	M-H, M+FA-H	C24H42O21	46.8	44.7	0.81	Nystose	179.0554, 211.0009, 322.0445, 323.0276, 323.0937, 341.1088, 383.1197, 485.1512, 503.1638, 665.2164	665.215	665.215	1.15	NEG	1.46978e+06	1.35675e+06	1.31119e+06	1.37924e+06	0.195723	FLDFNEBHEXLZRX-DLQNOBSRSA-N	OCC1OC(OC2(OC(CO)C(O)C2O)COC3(OC(CO)C(O)C3O)COC4(OC(CO)C(O)C4O)CO)C(O)C(O)C1O					166775	13133-07-8	Carbohydrates and Glycosides	Carbohydrates	HY-N1499	HPLC≥98%	level2
compound00523	9.82_355.1536m/z	M+H	C21H22O5	41	0	-1.16	Notopterol	123.0442, 151.039, 179.034, 189.091, 299.0537, 299.0907, 337.1065, 355.1157	355.154	355.154	9.82	POS	86133.2	85853.7	85764.3	85917.1	0.0121922	BKIACVAZUKISOR-MKMNVTDBSA-N	CC(=CC(CC(=CCOC1=C2C=CC(=O)OC2=CC3=C1C=CO3)C)O)C		71739		C17499	5320227	88206-46-6	Phenylpropanoids	Coumarins	HY-N0564	HPLC≥98%	level2
compound00501	5.61_269.0452m/z	M-H	C15H10O5	49.1	38.1	-1.41	Sulfuretin	225.1494, 269.0458	269.046	269.045	5.61	NEG	466665	459768	488027	471487	0.0669071	RGNXWPVNPFAADO-NSIKDUERSA-N	C1=CC(=C(C=C1C=C2C(=O)C3=C(O2)C=C(C=C3)O)O)O		52423		C08730	5281295		Flavonoids	Other flavonoids	DS0504	HPLC≥98%	level2
compound00502	5.27_567.1717m/z	M+FA-H	C25H30O12	40.5	0	-0.47	Suspenoidside B		567.172	567.172	5.27	NEG	28030.7	32753.7	29915.9	30233.4	0.00429032	MSTXUNFWAMGRBW-JVARUGHRSA-N	O=C(/C=C/c1ccc(O)cc1)OC[C@H]1CC[C@@H]2C(C(=O)O)=CO[C@@H](O[C@@H]3O[C@H](CO)[C@@H](O)[C@H](O)[C@H]3O)[C@H]12						2161432-08-0	Terpenes	Monoterpenes	DS0506	HPLC≥98%	level2
compound00503	4.61_463.1232m/z	M+H	C22H22O11	42.8	0	-0.69	Swertiajaponin		463.123	463.123	4.61	POS	13881.2	16740	15996.9	15539.4	0.00220514	DLVLXOYLQKCAME-UHFFFAOYSA-N	COC1=CC2=C(C(=O)C=C(O2)C2=CC(O)=C(O)C=C2)C(O)=C1C1OC(CO)C(O)C(O)C1O	HMDB0030569			C10187	3556303	6980-25-2	Flavonoids	Flavones	B21072-20mg	HPLC≥98%	level2
compound00504	4.28_397.1107m/z	M+Na	C16H22O10	42.1	0	0.54	Swertiamarin		397.111	397.111	4.28	POS	24167.7	21695	21384	22415.6	0.00318092	HEYZWPRKKUGDCR-QBXMEVCASA-N	C=CC1C(OC=C2C1(CCOC2=O)O)OC3C(C(C(C(O3)CO)O)O)O		67944		C09800	442435	17388-39-5	Terpenes	Monoterpenes	HY-N0807	HPLC≥98%	level2
compound00505	5.43_435.0934m/z	M-H	C20H20O11	41.1	0	0.33	Swertianolin		435.093	435.093	5.43	NEG	36192.3	39587.7	37883.1	37887.7	0.00537651	XMVBNLMKPMPWAX-DIKOWXHZSA-N	COC1=CC(=C2C(=C1)OC3=C(C=CC(=C3C2=O)OC4C(C(C(C(O4)CO)O)O)O)O)O		68127		C10093	5281662	23445-00-3	Phenylpropanoids	Xanthones	HY-N2192	HPLC≥98%	level2
compound00506	4.89_446.1208n	M+H, M+Na, M+K	C22H22O10	47.6	0	-1.13	Swertisin	271.0598, 285.0757, 447.0856, 447.13	447.129	447.128	4.89	POS	1.07106e+07	1.06905e+07	1.06307e+07	1.06773e+07	1.51518	ABRULANJVVJLFI-DGHBBABESA-N	C1(OC)=CC2OC(C3C=CC(O)=CC=3)=CC(=O)C=2C(O)=C1[C@H]1[C@H](O)[C@@H](O)[C@H](O)[C@@H](CO)O1		49400	LMPK12110972		124034		Flavonoids	Flavones	DD0084-0020	HPLC≥95%	level2
compound00507	9.85_891.4710m/z	M+Na	C45H72O16	62	86	-0.33	taccaoside	891.4713	891.471	891.471	9.85	POS	212545	202794	224937	213425	0.0302865	LWMZJBVLZFGRJF-OFEPKVMWSA-N	C[C@@H]1CC[C@@]2([C@H]([C@H]3[C@@H](O2)C[C@@H]4[C@@]3(CC[C@H]5[C@H]4CC=C6[C@@]5(CC[C@@H](C6)O[C@H]7[C@@H]([C@H]([C@@H]([C@H](O7)CO)O)O[C@H]8[C@@H]([C@@H]([C@H]([C@@H](O8)C)O)O)O)O[C@@H]9[C@H]([C@H]([C@@H]([C@H](O9)C)O)O)O)C)C)C)OC1											level2
compound00508	9.89_444.2046n	M+H, M+Na	C27H28N2O4	58.1	68.7	-0.61	Tifentai	91.0543, 105.0339, 117.0702, 134.0965, 194.1176, 224.1071, 252.1019, 445.2088	445.212	445.212	9.89	POS	283743	258492	281219	274485	0.0389512	VZPAURMDJZOGHU-DQEYMECFSA-N	CC(=O)OC[C@H](CC1=CC=CC=C1)NC(=O)[C@H](CC2=CC=CC=C2)NC(=O)C3=CC=CC=C3						56121-42-7					level2
compound00509	9.66_411.0838m/z	M+K	C20H20O7	55.8	0	-0.61	Tangeretin		411.084	411.084	9.66	POS	10995.4	11575.2	13119.1	11896.6	0.0016882	ULSUXBXHSYSGDT-UHFFFAOYSA-N	C1(OC)=C(OC)C2OC(C3C=CC(OC)=CC=3)=CC(=O)C=2C(OC)=C1OC	HMDB0030539	44437	LMPK12111443	C10190	68077	481-53-8	Flavonoids	Flavones	HY-N0133	HPLC≥98%	level2
compound00510	11.05_277.0858m/z	M+H	C18H12O3	42.4	0	-0.42	Tanshinone I		277.086	277.086	11.05	POS	4038.41	4564.81	4060.54	4221.25	0.000599024	AIGAZQPHXLWMOJ-UHFFFAOYSA-N	CC1=COC2=C1C(=O)C(=O)C1=C2C=CC2=C1C=CC=C2C	HMDB0258714						Terpenes	Diterpenes	HY-N0134	HPLC≥98%	level2
compound00524	1.58_153.0659m/z	M+H	C7H8N2O2	53	0	-0.01	Nudifloramide	121.0286, 125.0599, 125.0963, 135.0442, 135.1169, 136.0141, 136.0390, 153.0406, 153.0543, 153.0659	153.066	153.066	1.58	POS	8905.95	7222.19	7318	7815.38	0.00110905	JLQSXXWTCJPCBC-UHFFFAOYSA-N	CN1C=C(C=CC1=O)C(N)=O	HMDB0004193	7025		C05842	69698	701-44-0	Alkaloids		HY-113432	HPLC≥98%	level2
compound00511	8.32_287.0927m/z	M+FA-H	C15H14O3	56.7	0	0.79	Taraxacin		287.092	287.093	8.32	NEG	4681.13	4598.28	3983.82	4421.08	0.00062738	BAHMQESJBKGPTE-UHFFFAOYSA-N	CC1=CC(=O)C2=C(C)CC3OC(=O)C(C)=C3C=C12	HMDB0303014				5241825						level2
compound00513	4.72_447.0934m/z	M-H2O-H	C21H22O12	50.7	0	0.18	Taxifolin 3'-O-glucoside		447.093	447.093	4.72	NEG	25431.1	41323.4	25078.5	30611	0.00434391	CZOXIGOPZRIBJM-JUIPTLLLSA-N	O=C1c2c(O)cc(O)cc2O[C@H](c2ccc(O)c(O[C@@H]3O[C@H](CO)[C@@H](O)[C@H](O)[C@H]3O)c2)[C@H]1O						31106-05-5	Flavonoids	Flavanonols	DH0135	HPLC≥98%	level2
compound00514	7.20_679.3706m/z	M-H	C36H56O12	51.6	0	0.98	Tenuifolin		679.37	679.371	7.2	NEG	33232.8	33957	32475.2	33221.7	0.00471437	DBJLNNAUDGIUAE-UHFFFAOYSA-N	CC1(C)CCC2(CCC3(CO)C(=CCC4C5(C)CC(O)C(OC6OC(CO)C(O)C(O)C6O)C(C)(C5CCC34C)C(O)=O)C2C1)C(O)=O	HMDB0258821				12443316		Terpenes	Triterpenes	HY-N0702	HPLC≥98%	level2
compound00515	9.16_217.1585m/z	M+H-H2O	C15H22O2	55	0	-0.74	tetradymol		217.159	217.159	9.16	POS	4515.53	4595.47	4389.41	4500.13	0.000638599	YGPYHQDJFQOKLN-GLQYFDAESA-N	CC1CCCC2(C1(CC3=C(C2)OC=C3C)C)O		67915		C09739	442401	52279-13-7					level2
compound00516	6.88_347.2214m/z	M+H-H2O	C21H32O5	41.2	0	-0.74	Tetrahydrocortisone	97.0653, 109.0652, 271.2057, 347.2218	347.222	347.221	6.88	POS	5922.85	5098.64	4413.49	5144.99	0.000730109	SYGWGHVTLUBCEM-SDYDLROXSA-N	[H][C@@]12CC[C@](O)(C(=O)CO)[C@@]1(C)CC(=O)[C@@]1([H])[C@@]2([H])CC[C@@]2([H])C[C@@H](O)CC[C@]12C	HMDB0000903	1915			12444617	53-05-4	Steroids	Other steroids	HY-113114	HPLC≥98%	level2
compound00517	7.72_319.2262m/z	M+H-H2O	C20H32O4	51.1	0	-1.68	tetrahydroxytaxadiene		319.227	319.226	7.72	POS	6117.69	6416.08	6248.38	6260.72	0.000888437	FMWULVIPGFAKFN-UHFFFAOYSA-N	CC1=C2C(C(C3(CCC(C(=C)C3CC(C2(C)C)CC1O)O)C)O)O											level2
compound00518	5.67_697.1178m/z	M-H2O-H	C36H28O16	41.2	0.187	-2.97	Theaflavin-3-gallate	226.4270, 235.0002, 255.0661, 267.0654, 278.9904, 417.1197, 417.2497, 532.1552, 550.1620, 696.2023	697.12	697.118	5.67	NEG	14222.9	20181.3	31045.2	21816.5	0.0030959	GPLOTACQBREROW-JKOJIDNYSA-N	C1C(C(OC2=CC(=CC(=C21)O)O)C3=CC4=C(C(=C(C=C4C5C(CC6=C(C=C(C=C6O5)O)O)OC(=O)C7=CC(=C(C(=C7)O)O)O)O)O)C(=O)C(=C3)O)O	HMDB0005786	58315			136825044	28543-07-9	Flavonoids	Flavanols	HY-N0245	HPLC≥98%	level2
compound00519	5.61_913.1457m/z	M+FA-H	C43H32O20	65.5	92.9	-1.4	Theaflavine-3,3-digallate	268.0373, 269.0453, 467.0597, 913.1434	913.147	913.146	5.61	NEG	369765	367756	386299	374607	0.0531592	ZEASWHWETFMWCV-UHFFFAOYSA-N	OC1=CC(O)=C2CC(OC(=O)C3=CC(O)=C(O)C(O)=C3)C(OC2=C1)C1=CC(O)=C(O)C2=C1C=C(C=C(O)C2=O)C1OC2=CC(O)=CC(O)=C2CC1OC(=O)C1=CC(O)=C(O)C(O)=C1	HMDB0030551				3589471	30462-35-2					level2
compound00520	4.56_457.1353m/z	M-H	C20H26O12	40.1	0.0528	0.41	Regaloside E	87.0076, 149.0601, 163.039, 457.1345	457.135	457.135	4.56	NEG	77455.3	81817.1	86519.1	81930.5	0.0116265	BTRIXFBTQFTXAB-SIGDFUGISA-N	CC(=O)OC[C@@H](COC(=O)/C=C/c1ccc(O)c(O)c1)O[C@H]1O[C@@H](CO)[C@H](O)[C@@H](O)[C@@H]1O						123134-21-4	Carbohydrates and Glycosides	Glycosides	DW0075	HPLC≥98%	level2
compound00521	5.12_441.1404m/z	M-H	C20H26O11	40.3	0	0.35	Regaloside B		441.14	441.14	5.12	NEG	31658.7	28899.3	29162.6	29906.8	0.00424398	YQKQOLPNKNHLBO-KRJCNZRASA-N	CC(=O)OC[C@@H](COC(=O)/C=C/c1ccc(O)cc1)OC1OC(CO)C(O)C(O)C1O						114420-67-6	Carbohydrates and Glycosides	Glycosides	DW0072-0020	HPLC≥98%	level2
compound00522	2.21_296.0999m/z	M-H	C11H15N5O5	44.5	18.8	-0.59	N2-Methylguanosine	150.0412, 216.0185, 228.1623, 296.0999	296.1	296.1	2.21	NEG	12128.2	14205.8	13843.6	13392.5	0.00190049	SLEHROROQDYRAW-KQYNXXCUSA-N	CNC1=NC(=O)C2=C(N1)N(C=N2)[C@@H]1O[C@H](CO)[C@@H](O)[C@H]1O	HMDB0005862	58332			3035422	2140-77-4	Others		HY-111647	HPLC≥98%	level2
compound00512	5.00_287.0547m/z	M+H-H2O	C15H12O7	41	0	-0.89	Taxifolin	153.0547, 160.0716, 286.1764, 287.0552	287.055	287.055	5	POS	112052	115956	112570	113526	0.0161101	CXQWRCVTCMQVQX-LSDHHAIUSA-N	C1(O)C=C(O)C2C(=O)[C@@H]([C@@H](C3=CC=C(O)C(O)=C3)OC=2C=1)O	HMDB0303943	3434	LMPK12140721	C01617	439533	480-18-2	Flavonoids	Flavanones	HY-N0136	HPLC≥98%	level2
compound00550	7.00_271.0599m/z	M+H	C15H10O5	42.6	0	-0.6	Norwogonin	121.0287, 229.0857, 271.0601	271.06	271.06	7	POS	131304	133154	132313	132257	0.0187681	ZFKKRRMUPBBYRS-UHFFFAOYSA-N	C1(O)=C(O)C2OC(C3C=CC=CC=3)=CC(=O)C=2C(O)=C1	HMDB0130170	49753	LMPK12111329	C10113	5281674		Flavonoids	Flavones	HY-N2562	HPLC≥98%	level2
compound00448	5.00_428.1683n	M+NH4, M+Na	C20H28O10	40.6	0	0.13	Rosavin	117.0701, 285.0758	446.202	446.202	5	POS	120547	125867	127850	124755	0.0177035	RINHYCZCUGCZAJ-IPXOVKFZSA-N	O[C@H]1CO[C@@H](OC[C@H]2O[C@@H](OC/C=C/c3ccccc3)[C@H](O)[C@@H](O)[C@@H]2O)[C@H](O)[C@H]1O						84954-92-7	Phenylpropanoids	Simple phenylpropanoids	HY-N0507	HPLC≥98%	level2
compound00446	11.15_297.2434m/z	M-H	C18H34O3	53.7	43.9	-0.27	RICINELAIDIC ACID FREE ACID	297.1529, 297.2422	297.243	297.243	11.15	NEG	20082.6	26635	21074.6	22597.4	0.00320672	WBHHMMIMDMUBKC-UHFFFAOYSA-N	CCCCCCC(O)CC=CCCCCCCCC(O)=O	HMDB0242322				8839						level2
compound00373	7.34_361.0914m/z	M+H	C18H16O8	46.6	0	-1.03	Irigenin		361.092	361.091	7.34	POS	15699.9	17847.3	14647.9	16065	0.00227973	TUGWPJJTQNLKCL-UHFFFAOYSA-N	C1(O)=CC2OC=C(C3C=C(OC)C(OC)=C(O)C=3)C(=O)C=2C(O)=C1OC	HMDB0303159	47921	LMPK12050417	C17957	5464170		Flavonoids	Isoflavones	HY-N2587	HPLC≥98%	level2
compound00374	5.06_983.2470m/z	2M-H	C23H24O12	41	0	0.74	Iristectorin A		983.246	983.247	5.06	NEG	19983.3	28405.5	19924	22770.9	0.00323134	HFODKTZIQVSGJO-UHFFFAOYSA-N	COc1ccc(-c2coc3cc(OC4OC(CO)C(O)C(O)C4O)c(OC)c(O)c3c2=O)cc1O						37744-61-9	Flavonoids	Isoflavones	HY-N6820	HPLC≥98%	level2
compound00375	8.91_826.4705n	M+H-H2O, M+Na	C43H70O15	40.1	0	-1.23	Isoastragaloside II		849.461	849.46	8.91	POS	105887	126891	123897	118892	0.0168715	SMZYCXAYGPGYRS-NGTUZWGPSA-N	CC(=O)OC1C(COC(C1O)OC2CCC34CC35CCC6(C(C(CC6(C5CC(C4C2(C)C)OC7C(C(C(C(O7)CO)O)O)O)C)O)C8(CCC(O8)C(C)(C)O)C)C)O				C17794	60148655		Terpenes	Triterpenes	HY-N0888	HPLC≥98%	level2
compound00376	6.85_829.4611m/z	M+FA-H	C41H68O14	45.6	0	2.51	Isoastragaloside IV		829.459	829.461	6.85	NEG	42806.5	38363.4	42416.9	41195.6	0.00584593	MSSYPWFHLFBMMP-BQAOMNQWSA-N	CC(C)(O[C@@H]1O[C@H](CO)[C@@H](O)[C@H](O)[C@H]1O)[C@@H]1CC[C@](C)([C@H]2[C@@H](O)C[C@@]3(C)[C@@H]4C[C@H](O)[C@H]5C(C)(C)[C@@H](O[C@@H]6OC[C@@H](O)[C@H](O)[C@H]6O)CC[C@@]56C[C@@]46CC[C@]23C)O1						136033-55-1	Terpenes	Triterpenes	HY-N4214	HPLC≥98%	level2
compound00377	3.23_409.1353m/z	M+FA-H	C15H24O10	40.3	0	0.28	Harpagide		409.135	409.135	3.23	NEG	12305.3	11922.2	12203.6	12143.7	0.00172327	XUWSHXDEJOOIND-PDTKEKFYSA-N	C[C@@]1(O)C[C@H](O)[C@@]2(O)C=CO[C@H](O[C@H]3O[C@@H](CO)[C@H](O)[C@@H](O)[C@@H]3O)C12						6926-08-5	Terpenes	Monoterpenes	HY-N0397	HPLC≥98%	level2
compound00378	8.06_277.1069m/z	M+H	C15H16O5	46.1	0	-0.51	Hamaudol	205.0496, 259.0966, 277.1072	277.107	277.107	8.06	POS	276110	273636	279098	276281	0.0392062	VOTLUFSYIRHICX-LBPRGKRZSA-N	CC1=CC(=O)C2=C(C3=C(C=C2O1)OC(C(C3)O)(C)C)O		71726		C17483	164722	735-46-6	Phenols	Monophenols	DH0293	HPLC≥98%	level2
compound00379	4.88_311.0772m/z	M+FA-H	C13H14O6	50.1	0	-0.06	Gymnastone		311.077	311.077	4.88	NEG	14067	15567.7	17193.8	15609.5	0.00221509	MQQQXBUOJBTWKM-UHFFFAOYSA-N	CC(=O)C1=C(C=C2C=C(OC2=C1)C(CO)(CO)O)O											level2
compound00380	5.39_356.1853m/z	M+H	C21H25NO4	46.6	0	-0.88	Glaucine	192.1026, 230.1177, 279.1015, 294.1248, 295.0980, 310.1198, 325.1434, 355.1731, 356.1463, 356.1871	356.186	356.185	5.39	POS	216046	235666	234294	228669	0.0324496	RUZIUYOSRDWYQF-HNNXBMFYSA-N	CN1CCC2=CC(=C(C3=C2C1CC4=CC(=C(C=C43)OC)OC)OC)OC		67704		C09446	16754	475-81-0	Alkaloids		HY-N3945	HPLC≥98%	level2
compound00381	3.81_129.0547m/z	M+H	C6H8O3	48.8	0	0.74	Furaneol		129.055	129.055	3.81	POS	19986	18930.5	17187.8	18701.4	0.00265385	INAXVXBDKKUCGI-UHFFFAOYSA-N	CC1OC(C)=C(O)C1=O	HMDB0040594	95077			19309		Others		HY-N7093	HPLC≥98%	level2
compound00382	11.12_249.1848m/z	M+H	C16H24O2	54.7	58.6	-0.58	Furanofukinin	57.0706, 189.1639, 193.1222, 249.1847	249.185	249.185	11.12	POS	41619.4	43192.6	41183.3	41998.4	0.00595985	JRLLKNNCOWNIBL-UHFFFAOYSA-N	COC1C2=C(CC3CCCC(C)C13C)OC=C2C	HMDB0036640	91687			78385403	34335-93-8					level2
compound00383	5.06_195.0655m/z	2M-H	C5H6O2	54.7	0	-3.91	Furfurol	127.0753, 130.9915, 150.9146, 167.0685, 175.0001, 195.0074, 195.0632	195.066	195.065	5.06	NEG	16585.4	17123.3	17895.2	17201.3	0.00244097	XPFVYQJUAUNWIW-UHFFFAOYSA-N	OCC1=CC=CO1	HMDB0013742	85262		C20441	7361	98-00-0					level2
compound00384	5.12_224.0926m/z	M+FA-H	C10H13NO2	40	0	-1.53	Fusaric acid		224.093	224.093	5.12	NEG	5516.63	6266.69	5119.14	5634.15	0.000799524	DGMPVYSXXIOGJY-UHFFFAOYSA-N	CCCCC1=CN=C(C=C1)C(O)=O	HMDB0252556	68152		C10146	3442	536-69-6	Alkaloids		HY-128483	HPLC≥98%	level2
compound00385	1.64_485.1515m/z	M-H2O-H	C18H32O16	55.9	75.1	0.57	Galactomannan	59.0128, 71.0126, 87.0077, 89.0232, 101.0233, 113.0231, 179.0553, 341.1086, 383.1186, 485.1517	485.151	485.151	1.64	NEG	64418.8	74225.2	71820.3	70154.8	0.00995543	OMDQUFIYNPYJFM-UHFFFAOYSA-N	OCC1OC(OCC2OC(O)C(O)C(O)C2OC2OC(CO)C(O)C(O)C2O)C(O)C(O)C1O	HMDB0029929	86594			3514701	25218-29-5					level2
compound00386	0.98_193.0346m/z	M-H	C6H10O7	47.4	46.3	-3.81	Galacturonic acid	72.9920, 73.0284, 78.9579, 85.0284, 89.0235, 103.0026, 113.0234, 120.9535, 148.9486, 193.0345	193.035	193.035	0.98	NEG	184815	186440	171099	180784	0.0256545	AEMOLEFTQBMNLQ-YMDCURPLSA-N	C1(C(C(OC(C1O)O)C(=O)O)O)O		45875			439215		Carbohydrates and Glycosides	Carbohydrates	HY-B1827	HPLC≥98%	level2
compound00387	6.99_269.0456m/z	M-H	C15H10O5	46	18.8	0.09	Genistein	269.0453	269.046	269.046	6.99	NEG	148844	151237	153129	151070	0.0214379	TZBJGXHYKVUXJN-UHFFFAOYSA-N	C1(O)=CC2OC=C(C3=CC=C(O)C=C3)C(=O)C=2C(O)=C1	HMDB0003217	3398	LMPK12050218	C06563	5280961	446-72-0	Flavonoids	Isoflavones	HY-14596	HPLC≥98%	level2
compound00388	4.43_355.1037m/z	M-H	C16H20O9	47.4	0	0.62	Gentiopicroside		355.103	355.104	4.43	NEG	27978.6	28050.9	26633	27554.2	0.00391012	DUAGQYUORDTXOR-GPQRQXLASA-N	O([C@@H]1OC=C2C(=O)OCC=C2[C@H]1C=C)[C@H]1[C@H](O)[C@H]([C@H](O)[C@@H](CO)O1)O		41154	LMPR0102070009	C09782	88708		Terpenes	Monoterpenes	HY-N0494	HPLC≥98%	level2
compound00389	6.34_284.0683n	M+H, M+Na, M+K	C16H12O5	54.4	60.3	-0.68	Geraldone	270.0523, 285.0759	285.076	285.076	6.34	POS	5.64924e+06	5.29764e+06	5.63847e+06	5.52845e+06	0.784524	OUMMPAFEQHTYIZ-UHFFFAOYSA-N	C1(O)=CC2OC(C3C=C(OC)C(O)=CC=3)=CC(=O)C=2C=C1	HMDB0133330	48479	LMPK12110043	C10047	5281618						level2
compound00390	5.84_331.1536m/z	M+H	C19H22O5	58.1	75.9	-1.21	Gibberellin A95	281.1172, 285.1129, 285.1826, 287.1280, 313.1072, 313.1428, 313.1788, 331.0787, 331.1158, 331.1472	331.154	331.154	5.84	POS	81374.7	75037.4	81183.4	79198.5	0.0112388	UXLXLQYIDWLPKX-UHFFFAOYSA-N	CC12CC=CC3(C1C(C45C3CCC(C4)(C(=C)C5)O)C(=O)O)OC2=O	HMDB0041350	95756			312804	78259-50-4					level2
compound00391	10.15_323.1288m/z	M-H	C20H20O4	50.2	9.13	-0.39	Glabridin	109.0286, 135.044, 201.0917, 282.9818, 302.9888, 322.9963, 323.1288	323.129	323.129	10.15	NEG	15466.9	15448.5	17787.8	16234.4	0.00230377	LBQIJVLKGVZRIW-ZDUSSCGKSA-N	C12OC(C)(C)C=CC1=C1OC[C@@]([H])(C3C(O)=CC(O)=CC=3)CC1=CC=2		48250	LMPK12080012	C10421	124052		Flavonoids	Isoflavones	HY-N0393	HPLC≥98%	level2
compound00392	6.81_333.2055m/z	M+H	C20H28O4	40.4	0	-1.68	Glaucocalyxin A		333.206	333.205	6.81	POS	5014.17	4032.35	5167.35	4737.96	0.000672347	UCDVIBNDYLUWFP-MJTHGBBVSA-N	C=C1C(=O)[C@@]23[C@@H](CC[C@@H]1[C@H]2O)[C@]1(C)CCC(=O)C(C)(C)[C@H]1C[C@H]3O						79498-31-0	Terpenes	Diterpenes	HY-N2112	HPLC≥98%	level2
compound00393	5.10_487.1382m/z	2M-H	C14H12O4	41.1	0.00983	-3.45	Gnetol	193.0869, 226.2923, 226.4586, 227.8886, 302.8378, 487.0308, 487.1236, 487.136	487.14	487.138	5.1	NEG	294617	297425	295525	295856	0.0419839	DQULNTWGBBNZSC-SNAWJCMRSA-N	Oc1cc(O)cc(/C=C/c2c(O)cccc2O)c1						86361-55-9	Phenylpropanoids	Stilbenoids	HY-126052	HPLC≥98%	level2
compound00372	5.26_503.1199m/z	M-H2O-H	C24H26O13	45.7	0	0.71	Iridin		503.12	503.12	5.26	NEG	36336.6	35483.9	39484.5	37101.7	0.00526497	LNQCUTNLHUQZLR-OZJWLQQPSA-N	O([C@H]1[C@H](O)[C@@H](O)[C@H](O)[C@@H](CO)O1)C1C(OC)=C(O)C2C(=O)C(C3C=C(O)C(OC)=C(OC)C=3)=COC=2C=1		43629	LMPK12050415	C10465	5281777		Flavonoids	Isoflavones	HY-N3011	HPLC≥98%	level2
compound00371	10.58_233.1536m/z	M+H	C15H20O2	62.5	82.9	-0.17	inunolide	151.0754, 177.0911, 187.1481, 215.1432, 233.1536	233.154	233.154	10.58	POS	463618	474674	483373	473888	0.0672479	BBMLTTOFEBDQIR-BQULMBIYSA-N	C/C/1=C\C[C@H]2[C@@H](C/C(=C/CC1)/C)OC(=O)C2=C											level2
compound00370	10.50_305.2472m/z	M+H-H2O	C20H34O3	54.2	0	-0.88	insensole oxide		305.248	305.247	10.5	POS	4066.52	2837.43	2514.49	3139.48	0.000445513	ARTVDMKLQDTMGX-UHFFFAOYSA-N	CC1=CCCC2(C(O2)CC3(CCC(O3)(C(CC1)O)C)C(C)C)C											level2
compound00369	6.48_307.0722m/z	M+FA-H	C16H10N2O2	40.8	0	-0.72	Indigotin		307.072	307.072	6.48	NEG	7337.68	6871.8	6007.23	6738.9	0.000956295	QQILFGKZUJYXGS-UHFFFAOYSA-N	O=C1C(c2[nH]c3ccccc3c2O)=Nc2ccccc21						482-89-3	Alkaloids		DD0088-0100	HPLC≥98%	level2
compound00347	8.54_331.1914m/z	2M-H	C10H14O2	53.8	0	-0.15	Elsholtzione	228.2048, 250.1572, 290.9861, 302.1522, 310.9934, 330.2366, 330.9992, 331.1082, 331.192	331.192	331.191	8.54	NEG	11563.1	10413.5	11735.7	11237.4	0.00159467	MYPGRLGQLDFZMK-UHFFFAOYSA-N	CC1=C(OC=C1)C(=O)CC(C)C					521240	488-05-1					level2
compound00348	4.52_253.0353m/z	M+FA-H	C10H8O5	40	0	-0.3	Fraxetin		253.035	253.035	4.52	NEG	4974.4	5157.31	5868.52	5333.41	0.000756846	HAVWRBANWNTOJX-UHFFFAOYSA-N	COC1=C(C(=C2C(=C1)C=CC(=O)O2)O)O		44399		C09265	5273569	574-84-5	Phenylpropanoids	Coumarins	HY-N0580	HPLC≥98%	level2
compound00349	5.21_221.0452m/z	M-H	C11H10O5	47.8	0	-1.67	Fraxidin		221.046	221.045	5.21	NEG	2453.39	4091.39	4674.97	3739.92	0.000530719	QNFBKOHHLAWWTC-UHFFFAOYSA-N	COC1=C(C(=C2C(=C1)C=CC(=O)O2)O)OC		71723		C17479	3083616	525-21-3	Phenylpropanoids	Coumarins	HY-N3907	HPLC≥98%	level2
compound00350	0.97_543.1318m/z	M+K	C18H32O16	55.2	78.2	-0.71	Fructomaltose	543.1326	543.132	543.132	0.97	POS	1.47066e+07	1.48501e+07	1.46237e+07	1.47268e+07	2.08983	FVVCFHXLWDDRHG-UHFFFAOYSA-N	OCC1OC(CO)(OC2OC(CO)C(OC3OC(CO)C(O)C(O)C3O)C(O)C2O)C(O)C1O	HMDB0029930	86595			21932711						level2
compound00351	7.75_265.1792m/z	M+H-H2O	C16H26O4	41.9	0	-2.23	Fumagillol		265.18	265.179	7.75	POS	4406.05	2779.06	3044.08	3409.73	0.000483863	CEVCTNCUIVEQOY-UHFFFAOYSA-N	COC1C(O)CCC2(CO2)C1C1(C)OC1CC=C(C)C	HMDB0252515				219089		Terpenes	Sesquiterpenes	HY-103643	HPLC≥98%	level2
compound00352	6.04_475.1608m/z	M-H2O-H	C24H30O11	42.7	0	-0.32	Harpagoside		475.161	475.161	6.04	NEG	12654.9	17840.5	16428.1	15641.1	0.00221958	KVRQGMOSZKPBNS-KGJABYPVSA-N	C[C@]1(OC(=O)/C=C\c2ccccc2)C[C@@H](O)[C@@]2(O)C=CO[C@@H](O[C@H]3O[C@@H](CO)[C@@H](O)[C@@H](O)[C@@H]3O)[C@@H]12						19210-12-9	Terpenes	Monoterpenes	HY-N0396	HPLC≥98%	level2
compound00353	4.90_433.1138m/z	M-H	C21H22O10	58	77.9	-0.6	hemipholin	119.0492, 121.0284, 151.0027, 271.0612, 433.1141	433.114	433.114	4.9	NEG	302056	293239	291951	295748	0.0419687	QKPKGDDHOGIEOO-UHFFFAOYSA-N	C1C(OC2=CC(=C(C(=C2C1=O)O)C3C(C(C(C(O3)CO)O)O)O)O)C4=CC=C(C=C4)O											level2
compound00354	9.37_213.1493m/z	M+FA-H	C11H20O	50.3	0	-2.06	Hendecenal	59.0127, 114.9352, 123.9011, 169.1591, 192.9914, 197.9914, 212.8344, 212.996, 213.0158, 213.1494	213.15	213.149	9.37	NEG	10175.6	10792.3	10203.4	10390.4	0.00147447	OFHHDSQXFXLTKC-UHFFFAOYSA-N	C(=C)CCCCCCCCC([H])=O	HMDB0031128	75345	LMFA06000067		8187	112-45-8					level2
compound00355	7.25_301.0717m/z	M-H	C16H14O6	42.2	0	-0.35	Hesperetin		301.072	301.072	7.25	NEG	28951.4	31776.5	28389.9	29705.9	0.00421547	AIONOLUJZLIMTK-AWEZNQCLSA-N	C1(O)C=C2O[C@H](C3=CC=C(OC)C(O)=C3)CC(=O)C2=C(O)C=1	HMDB0005782	44508	LMPK12140003	C01709	72281	520-33-2	Flavonoids	Flavanones	HY-N0168	HPLC≥98%	level2
compound00356	5.31_463.1252m/z	M-H	C22H24O11	41.6	0	1.27	Hesperetin 7-O-glucoside		463.125	463.125	5.31	NEG	28064.5	27283.7	28739	28029.1	0.00397751	ADSYMQORONDIDD-ZJHVPRRPSA-N	COC1=C(C=C(C=C1)C2CC(=O)C3=C(C=C(C=C3O2)OC4C(C(C(C(O4)CO)O)O)O)O)O		64212		C16422	147394	31712-49-9	Flavonoids	Flavanones	HY-125130	HPLC≥98%	level2
compound00394	9.95_339.1224m/z	M+H	C20H18O5	54.3	0	-0.89	Glepidotin A		339.123	339.122	9.95	POS	6492.66	7376.86	8544.08	7471.2	0.00106021	WCSHKPNHOSDFGK-UHFFFAOYSA-N	C1C=C(C2=C(O)C(=O)C3C(O)=CC(O)=C(C/C=C(\C)/C)C=3O2)C=CC=1		50057	LMPK12111639	C10049	5281619						level2
compound00357	6.14_344.1490m/z	M+H	C19H21NO5	51.1	50.6	-0.71	n-trans-feruloylmethoxytyramine	145.0287, 177.0548, 325.1064, 344.1515	344.149	344.149	6.14	POS	39558.4	41216.6	44632.3	41802.4	0.00593204	GRXBVKANHNUZNL-VMPITWQZSA-N	COC1=C(C=CC(=C1)CCNC(=O)/C=C/C2=CC(=C(C=C2)O)OC)O											level2
compound00359	4.00_272.1280m/z	M+H	C16H17NO3	41.1	0	-0.44	Higenamine	107.0496, 161.0597, 255.1016, 272.1279	272.128	272.128	4	POS	125945	127445	122847	125412	0.0177968	WZRCQWQRFZITDX-UHFFFAOYSA-N	OC1=CC=C(CC2NCCC3=C2C=C(O)C(O)=C3)C=C1	HMDB0033103	88994		C06346	114840	106032-53-5	Alkaloids		HY-N2037A	HPLC≥98%	level2
compound00360	0.81_156.0768m/z	M+H	C6H9N3O2	69	83.1	0.3	histidin	95.0609, 110.0717, 156.0427, 156.0768	156.077	156.077	0.81	POS	153340	166059	152934	157444	0.0223423	HNDVDQJCIGZPNO-UHFFFAOYSA-N	NC(CC1=CN=CN1)C(O)=O	HMDB0250763			C00768	773						level2
compound00361	0.96_189.1347m/z	M+H	C7H16N4O2	53.3	71.3	0.34	homoarginin	133.0974, 142.0864, 144.1133, 147.0139, 158.0924, 170.0930, 172.1084, 188.1033, 188.1754, 189.1354	189.135	189.135	0.96	POS	205752	193789	174069	191203	0.027133	QUOGESRFPZDMMT-UHFFFAOYSA-N	C(CCN=C(N)N)CC(C(=O)O)N					9085						level2
compound00362	4.44_186.1126m/z	M+NH4	C9H12O3	48.1	0	0.94	Homovanillyl alcohol		186.113	186.113	4.44	POS	2560.58	3539.49	2707.62	2935.9	0.000416623	XHUBSJRBOQIZNI-UHFFFAOYSA-N	COC1=C(O)C=CC(CCO)=C1	HMDB0038925	263609			16928	2380-78-1	Phenols	Monophenols	HY-N7513	HPLC≥98%	level2
compound00363	4.19_183.0654m/z	M+H	C9H10O4	40.1	0	1.21	Hydroumbellic acid		183.065	183.065	4.19	POS	3391.88	3150.22	2953.19	3165.1	0.000449149	HMCMTJPPXSGYJY-UHFFFAOYSA-N	OC(=O)CCC1=C(O)C=C(O)C=C1	HMDB0126386				96384	5631-68-5	Phenylpropanoids	Simple phenylpropanoids	HY-N1750	HPLC≥98%	level2
compound00364	10.61_337.1767m/z	M+Na	C20H26O3	51.4	0	-2.26	HYPARGENIN C		337.178	337.177	10.61	POS	7888.75	8518.76	8657.5	8355	0.00118563	KVTOPOITUALWOF-UHFFFAOYSA-N	CC(C)C1=CC2=C(C=C1O)C1(C)CCCC(C)(C)C1C(=O)C2=O	HMDB0034712	90155			628742	119817-27-5					level2
compound00365	9.60_175.1118m/z	M+H-H2O	C12H16O2	53.4	0	0.35	Ibufenac		175.112	175.112	9.6	POS	8279.44	7391.12	9169.23	8279.93	0.00117498	CYWFCPPBTWOZSF-UHFFFAOYSA-N	CC(C)CC1=CC=C(CC(O)=O)C=C1	HMDB0253333				15250		Carboxylic acid and derivatives		HY-W040672	HPLC≥98%	level2
compound00366	7.87_647.3786m/z	M+H-H2O	C36H56O11	41.9	0	-0.62	Ilexhainanoside D	453.3358, 647.3793	647.379	647.379	7.87	POS	7.83479e+06	8.07256e+06	7.84092e+06	7.91609e+06	1.12335	PWXPWSCNXVCOCA-NVJNLHPPSA-N	CC1(C)CC[C@]2(C(=O)OC3OC(CO)C(O)C(O)C3O)CC[C@]3(C)C(=CC[C@@H]4[C@@]5(C)CC[C@H](O)[C@](C)(C(=O)O)[C@@H]5CC[C@]43C)[C@@H]2C1O						1137648-52-2	Steroids	Steroidal saponins	DH0124	HPLC≥98%	level2
compound00367	7.78_957.5079m/z	M+FA-H	C47H76O17	51.3	0	1.59	ilexsaponin B2		957.506	957.508	7.78	NEG	66822.4	67297.1	64483.8	66201.1	0.00939438	KWHRIYSRPSARCX-FKOHQUDQSA-N	C[C@H]1O[C@H](O[C@@H]2[C@@H](O[C@@H]3[C@@H](O[C@@H]4CC[C@]5(C)C(CC[C@@]6(C)C5CC=C5[C@H]7[C@@](C)(O)[C@H](C)CC[C@@]7(C(=O)O)CC[C@@]56C)C4(C)C)OC[C@H](O)[C@H]3O)O[C@@H](CO)[C@H](O)[C@H]2O)[C@@H](O)[C@@H](O)[C@@H]1O						108906-69-0	Terpenes	Triterpenes	B24098-10mg	HPLC≥98%	level2
compound00368	0.84_116.0345m/z	M+H-H2O	C4H7NO4	41.8	0	1.85	Iminodiacetic acid		116.034	116.034	0.84	POS	4398.81	7716.37	7293.17	6469.45	0.000918058	NBZBKCUXIYYUSX-UHFFFAOYSA-N	OC(=O)CNCC(O)=O	HMDB0011753	34481		C19911	8897	142-73-4	Amino Acids, Peptides and derivatives	Amino Acids	HY-W012683	HPLC≥98%	level2
compound00358	6.44_329.1063m/z	M-H2O-H	C21H18NO4+	49.8	0	1.58	Hexadehydrocavidine		329.106	329.106	6.44	NEG	12153.4	10155.3	10579.5	10962.7	0.00155568	TWSZDJCOYVYRGM-UHFFFAOYSA-N	CC1=C2C=CC3=C(C2=C[N+]4=C1C5=CC(=C(C=C5C=C4)OC)OC)OCO3						83218-34-2	Alkaloids		DQ0377	HPLC≥98%	level2
compound00395	4.79_561.1829m/z	M-H	C24H34O15	46.1	0.301	0.73	Glomeratose A	87.0078, 561.1831	561.183	561.183	4.79	NEG	78967.8	82834.7	86125.6	82642.7	0.0117276	PQHNJDATPYXLIX-JKCNAQEDSA-N	COc1cc(/C=C/C(=O)O[C@H]2[C@H](O)[C@@H](CO)O[C@@]2(CO)O[C@H]2O[C@H](CO)[C@@H](O)[C@H](O)[C@H]2O)cc(OC)c1OC						202471-84-9	Phenylpropanoids		HY-N2498	HPLC≥98%	level2
compound00396	1.70_331.0672m/z	M-H	C13H16O10	58.6	93.2	0.24	GLUCOGALLIN, BETA	125.0234, 151.003, 169.0135, 211.0238, 271.0464, 331.067	331.067	331.067	1.7	NEG	438034	472280	453413	454575	0.0645073	VGVDLJNNDOFWKT-UHFFFAOYSA-N	OC1OC(COC(=O)C2=CC(O)=C(O)C(O)=C2)C(O)C(O)C1O	HMDB0034051	89680			88847	34781-46-9					level2
compound00397	3.92_313.0930m/z	M-H	C14H18O8	41	0	0.34	Glucovanillin		313.093	313.093	3.92	NEG	18525.5	14965.7	18757.2	17416.1	0.00247146	LPRNQMUKVDHCFX-RKQHYHRCSA-N	COC1=C(C=CC(=C1)C=O)OC2C(C(C(C(O2)CO)O)O)O		73372		C19808	6452133	494-08-6	Carbohydrates and Glycosides	Glycosides	HY-N6667	HPLC≥98%	level2
compound00424	7.98_189.0910m/z	M+H-H2O	C12H14O3	54.3	58	0.1	senkyunolide-F	147.0441, 147.1166, 149.0233, 153.0699, 161.0957, 161.1324, 171.0804, 188.0698, 189.0551, 189.0909	189.091	189.091	7.98	POS	32099.6	33944.4	31541.6	32528.5	0.00461602	XKAWDGBGOZLBRY-XFFZJAGNSA-N	CCC(/C=C\1/C2=C(C=CCC2)C(=O)O1)O											level2
compound00425	10.38_353.1017m/z	M+H-H2O	C20H18O7	46.4	0	-0.79	Sesamolin	103.0757, 311.0549, 353.1017	353.102	353.102	10.38	POS	97532	94656.1	99390.8	97193	0.0137923	ZZMNWJVJUKMZJY-AFHBHXEDSA-N	c1cc2c(cc1O[C@H]1OC[C@@H]3[C@@H](c4ccc5c(c4)OCO5)OC[C@H]13)OCO2						526-07-8	Phenylpropanoids	Lignans	HY-N0809	HPLC≥98%	level2
compound00426	1.10_689.2106m/z	M+Na	C24H42O21	56.2	87.2	-0.67	sesamose	185.0421, 347.0949, 365.1053, 527.1583, 689.2109	689.211	689.211	1.1	POS	5.25482e+06	4.94922e+06	4.77207e+06	4.99204e+06	0.708403	LAOVEVDFIVNYLQ-QDQSDLQTSA-N	C(C1C(C(C(C(O1)OCC2C(C(C(C(O2)OCC3C(C(C(O3)(CO)OC4C(C(C(C(O4)CO)O)O)O)O)O)O)O)O)O)O)O)O		66864		C08248	441430	58985-23-2					level2
compound00427	4.13_387.1299m/z	M-H2O-H	C17H26O11	40.4	0	0.68	Shanzhiside methyl ester		387.13	387.13	4.13	NEG	1931.73	3566.97	3634.11	3044.27	0.000432002	KKSYAZCUYVRKML-FGQRIQHLSA-N	COC(=O)C1=CO[C@@H](O[C@H]2O[C@@H](CO)[C@H](O)[C@@H](O)[C@@H]2O)[C@H]2[C@H]1[C@H](O)C[C@]2(C)O						64421-28-9	Terpenes	Monoterpenes	HY-N0630	HPLC≥98%	level2
compound00428	4.51_415.1247m/z	M+FA-H	C17H22O9	50.1	0.145	0.26	sinapaldehyde glucoside	73.0284, 87.0077, 415.1247	415.125	415.125	4.51	NEG	691145	687274	741207	706542	0.100263	OYTCTPHTVUEGCL-UHFFFAOYSA-N	COC1=CC(=CC(=C1OC2C(C(C(C(O2)CO)O)O)O)OC)C=CC=O					133561703	154461-65-1					level2
compound00429	5.07_447.1297m/z	2M-H	C11H12O5	54.6	0	0.07	Sinapinic acid		447.13	447.13	5.07	NEG	31508.6	29723.3	24924.7	28718.9	0.0040754	PCMORTLOPMLEFB-ONEGZZNKSA-N	COC1=CC(\C=C\C(O)=O)=CC(OC)=C1O	HMDB0032616	45738		C00482	637775	7362-37-0	Phenylpropanoids	Simple phenylpropanoids	HY-W009732	HPLC≥98%	level2
compound00430	8.35_372.1206n	M+H, M+Na	C20H20O7	54.1	0	-0.73	Sinensetin	312.099, 343.0809, 373.128	373.128	373.128	8.35	POS	1.83664e+06	1.83077e+06	1.8698e+06	1.84573e+06	0.261922	LKMNXYDUQXAUCZ-UHFFFAOYSA-N	C1(OC)=CC2OC(C3C=CC(OC)=C(OC)C=3)=CC(=O)C=2C(OC)=C1OC	HMDB0036633	49674	LMPK12111250	C10186	145659	2306-27-6	Flavonoids	Flavones	HY-N0297	HPLC≥98%	level2
compound00431	9.05_375.1073m/z	M+H	C19H18O8	44.4	0	-0.51	Skullcapflavone II	327.0492, 345.0597, 358.2814, 359.2876, 374.2021, 375.1075	375.107	375.107	9.05	POS	1.26908e+06	1.32584e+06	1.31901e+06	1.30465e+06	0.185138	GMQFOKBGMKVUQZ-UHFFFAOYSA-N	C1(OC)=C(OC)C2OC(C3C(O)=CC=CC=3OC)=CC(=O)C=2C(O)=C1OC	HMDB0258335	49847	LMPK12111423	C10183	124211		Flavonoids	Flavones	HY-N6624	HPLC≥98%	level2
compound00432	8.20_351.1246m/z	M-H2O-H	C21H22O6	50.7	0	2.28	Sophoraisoflavanone A		351.124	351.125	8.2	NEG	6191.34	5831.86	6698.12	6240.44	0.00088556	AALISTBXLBQUEH-UHFFFAOYSA-N	C1(O)C=C2OCC(C3C(OC)=C(C/C=C(/C)\C)C(O)=CC=3)C(=O)C2=C(O)C=1		47984	LMPK12050480	C10530	442822						level2
compound00433	2.90_249.1961m/z	M+H	C15H24N2O	40.8	0	-0.34	Sophoridine	248.1839, 249.086, 249.1244, 249.1962	249.196	249.196	2.9	POS	99190	96008	94302.7	96500.2	0.013694	ZSBXGIUJOOQZMP-BHPKHCPMSA-N	O=C1CCC[C@@H]2[C@H]3CCCN4CCC[C@H](CN12)[C@@H]34						6882-68-4	Alkaloids		HY-N1373	HPLC≥98%	level2
compound00423	8.25_209.1172m/z	M+H	C12H16O3	62.9	78	-0.15	Senkyunolide K	125.0594, 153.0546, 209.1169	209.117	209.117	8.25	POS	17586.7	16285.2	18874.8	17582.3	0.00249504	BPZGLXVGANTPTC-UHFFFAOYSA-N	CCCCC1C2=C(C=CCC2O)C(=O)O1					5321252						level2
compound00434	5.70_269.0804m/z	M+H-H2O	C16H14O5	55.3	0	-1.4	Sappanchalcone	269.0808	269.081	269.08	5.7	POS	752043	662806	671332	695393	0.0986809	JVGNTXGHBHMJDO-QHHAFSJGSA-N	C1(O)=CC=C(C(=O)/C=C/C2C=CC(O)=C(O)C=2)C(OC)=C1		51918	LMPK12120114		5319493		Flavonoids	Chalcones	DS0367	HPLC≥98%	level2
compound00436	4.55_399.1297m/z	M-H	C18H24O10	50.4	0	0.08	regaloside D		399.13	399.13	4.55	NEG	12037.4	11444.2	15450.3	12977.3	0.00184156	HHNPREGNVCFCOP-MHSMMQCRSA-N	C1=CC(=CC=C1/C=C/C(=O)OC[C@H](CO)O[C@H]2[C@@H]([C@H]([C@@H]([C@H](O2)CO)O)O)O)O											level2
compound00437	5.48_718.1529n	M+NH4, M+Na	C36H30O16	49.4	0	-0.7	Salvianolic acid Y		736.187	736.187	5.48	POS	205454	194671	188715	196280	0.0278535	SNKFFCBZYFGCQN-DUMGGQTMSA-N	O=C(/C=C/c1ccc(O)c2c1[C@H](C(=O)O[C@@H](Cc1ccc(O)c(O)c1)C(=O)O)[C@H](c1ccc(O)c(O)c1)O2)O[C@@H](Cc1ccc(O)c(O)c1)C(=O)O						1638738-76-7	Phenylpropanoids	Simple phenylpropanoids	ST55350205	HPLC≥95%	level2
compound00438	4.30_445.1353m/z	M+FA-H	C18H24O10	42.5	0	0.3	Regaloside H		445.135	445.135	4.3	NEG	19540	19843.2	15761	18381.4	0.00260844	WYSRAMKKFNDRPR-BFQBLSCMSA-N	O=C(/C=C/c1ccc(O)cc1)O[C@H](CO)CO[C@@H]1O[C@H](CO)[C@@H](O)[C@H](O)[C@H]1O						126239-77-8	Carbohydrates and Glycosides	Glycosides	DW0114-0010	HPLC≥98%	level2
compound00439	5.02_411.1991m/z	M+Na	C19H32O8	54.3	0	0.43	Rehmaionoside		411.199	411.199	5.02	POS	9542.49	13025.3	6809	9792.27	0.00138959	UUBHXYINEPOWQI-XHWTUMPSSA-N	CC(=O)C=CC1(C(CCCC1(C)OC2C(C(C(C(O2)CO)O)O)O)(C)C)O		71699		C17452	11740990						level2
compound00440	4.50_373.1279m/z	M+H-H2O	C20H22O8	41.9	0	-0.81	Resveratroloside		373.128	373.128	4.5	POS	32378.1	30149.6	27664.5	30064	0.00426629	RUOKEYJFAJITAG-UPHRSURJSA-N	OCC1OC(OC2=CC=C(\C=C/C3=CC(O)=CC(O)=C3)C=C2)C(O)C(O)C1O	HMDB0030565	87064			131751049	38963-95-0	Carbohydrates and Glycosides	Glycosides	B28336-5mg	HPLC≥98%	level2
compound00441	9.26_299.0561m/z	M-H	C16H12O6	41.9	0	-0.03	Rhamnocitrin		299.056	299.056	9.26	NEG	9209.07	9197.59	8725.15	9043.94	0.00128339	MQSZRBPYXNEFHF-UHFFFAOYSA-N	C1(OC)=CC2OC(C3C=CC(O)=CC=3)=C(O)C(=O)C=2C(O)=C1	HMDB0257193	51004	LMPK12112589	C17059	5320946		Flavonoids	Flavonols	HY-N1353	HPLC≥98%	level2
compound00442	6.28_447.1282m/z	M+H	C22H22O10	63.2	95.3	-0.73	Rhamnocitrin 3-rhamnoside	271.06, 285.0758, 447.1331	447.129	447.128	6.28	POS	2.44059e+06	2.4256e+06	2.47639e+06	2.44753e+06	0.347321	SMGALHQWCQAJSC-HOHGHBTGSA-N	C1(OC)=CC2OC(C3C=CC(O)=CC=3)=C(O[C@H]3[C@H](O)[C@H](O)[C@@H](O)[C@H](C)O3)C(=O)C=2C(O)=C1			LMPK12112574		5748662						level2
compound00443	6.12_257.0816m/z	M-H	C15H14O4	44.4	0	-1.14	Rhapontigenin		257.082	257.082	6.12	NEG	12691.2	13914.6	13959.4	13521.7	0.00191883	PHMHDRYYFAYWEG-NSCUHMNNSA-N	COC1=C(C=C(C=C1)C=CC2=CC(=CC(=C2)O)O)O		44844			5320954	500-65-2	Phenylpropanoids	Stilbenoids	HY-N2229	HPLC≥98%	level2
compound00444	8.67_283.0249m/z	M-H	C15H8O6	47.3	21.4	0.38	Rhein	229.0499, 239.0348, 242.9872, 243.0291, 255.0285, 257.0454, 262.9921, 268.0380, 282.9786, 283.0239	283.025	283.025	8.67	NEG	27569.5	26221.5	27521.7	27104.2	0.00384627	FCDLCPWAQCPTKC-UHFFFAOYSA-N	C12C(O)=CC(C(=O)O)=CC=1C(=O)C1=C(C(O)=CC=C1)C2=O	HMDB0032876	2411	LMPK13040015	C10401	10168	478-43-3	Quinones	Anthraquinones	HY-N0105	HPLC≥98%	level2
compound00445	5.07_579.1702m/z	M+H	C27H30O14	44.8	0	-1.06	Rhoifolin		579.171	579.17	5.07	POS	21225.9	33295.6	28563.8	27695.1	0.00393012	RPMNUQRUHXIGHK-URYCSNAJSA-N	CC1O[C@@H](OC2[C@H](Oc3cc(O)c4c(=O)cc(-c5ccc(O)cc5)oc4c3)OC(CO)[C@@H](O)[C@H]2O)C(O)[C@@H](O)[C@H]1O						17306-46-6	Flavonoids	Flavones	HY-N0755	HPLC≥98%	level2
compound00435	8.29_956.4979n	M+H, M+Na	C48H76O19	68	99.2	-0.21	Sandosaponin A	441.3725, 455.3511, 599.3909, 605.4432, 613.3730, 617.4030, 631.3831, 635.4163, 811.4464, 957.5035	957.505	957.505	8.29	POS	614396	648880	655675	639650	0.0907707	JTXVTHCLTOUSSL-UHFFFAOYSA-N	CC1(CC2C3=CCC4C5(CCC(C(C5CCC4(C3(CCC2(C(=O)C1)C)C)C)(C)CO)OC6C(C(C(C(O6)C(=O)O)O)O)OC7C(C(C(C(O7)CO)O)O)OC8C(C(C(C(O8)CO)O)O)O)C)C	HMDB0031884	88001			178247	135272-91-2					level2
compound00447	4.96_303.0497m/z	M+H	C15H10O7	48.2	0	-0.65	Robinetin	303.05	303.05	303.05	4.96	POS	450975	503624	461086	471895	0.0669651	SOEDEYVDCDYMMH-UHFFFAOYSA-N	C1(O)=CC2OC(C3C=C(O)C(O)=C(O)C=3)=C(O)C(=O)C=2C=C1		49995	LMPK12111577	C10177	5281692		Flavonoids	Flavonols	HY-N1347	HPLC≥98%	level2
compound00422	5.86_242.1386m/z	M+NH4	C12H16O4	42.2	0	-0.38	Senkyunolide H		242.139	242.139	5.86	POS	3580.06	3951.93	4193.28	3908.42	0.000554631	DQNGMIQSXNGHOA-OBEBJBLMSA-N	CCC/C=C1\OC(=O)C2=C1CC[C@@H](O)[C@H]2O						94596-27-7	Others		HY-N0744	HPLC≥98%	level2
compound00420	8.82_203.0708m/z	M-H	C12H12O3	42	0	-2.67	Senkyunolide C		203.071	203.071	8.82	NEG	2599.44	3305.1	2782.94	2895.82	0.000410937	NRENRLOUWSVYIA-WCIBSUBMSA-N	CCC/C=C1\OC(=O)c2ccc(O)cc21						91652-78-7	Others		DC0142-0005	HPLC≥98%	level2
compound00398	1.03_148.0604m/z	M+H	C5H9NO4	55.6	81.6	-0.52	glutamate	70.0659, 84.045, 84.0812, 102.0554, 121.0288, 130.05, 130.0971, 148.0609	148.06	148.06	1.03	POS	269075	291349	279327	279917	0.0397221	WHUUTDBJXJRKMK-UHFFFAOYSA-N	NC(CCC(O)=O)C(O)=O	HMDB0060475	316685		C00302	611						level2
compound00399	9.41_357.1694m/z	M+H	C21H24O5	43.3	0	-0.8	Glyasperin C	153.0546, 165.0547, 175.0394, 179.0701, 221.1174, 235.1328, 289.1068, 301.0699, 301.1062, 357.1696	357.17	357.169	9.41	POS	377415	364295	378279	373329	0.0529779	RCZMWVKBVFOCEE-ZDUSSCGKSA-N	CC(=CCC1=C(C2=C(C=C1O)OCC(C2)C3=C(C=C(C=C3)O)O)OC)C		427172			480859		Flavonoids	Other flavonoids	DC0190	HPLC≥98%	level2
compound00400	7.07_825.4265m/z	M+Na	C40H66O16	53	0	2.69	glycoside k(periplocae)		825.424	825.427	7.07	POS	173947	169118	173861	172309	0.0244517	CSBVMGGUINEYEA-UHFFFAOYSA-N	CC1C(C(C(C(O1)OC(C)C2CCC3C2(CCC4C3CC=C5C4(CCC(C5)O)C)C)OC6C(C(C(C(O6)COC7C(C(C(C(O7)CO)O)O)O)O)O)O)OC)O											level2
compound00401	1.77_219.0771m/z	M-H2O-H	C11H14N2O4	41	0	-1.67	Glycyl-L-tyrosine		219.077	219.077	1.77	NEG	3002.39	2439.13	2864.17	2768.56	0.000392878	XBGGUPMXALFZOT-VIFPVBQESA-N	NCC(=O)N[C@@H](CC1=CC=C(O)C=C1)C(O)=O	HMDB0028853	85762			92829	658-79-7	Amino Acids, Peptides and derivatives	Peptides	HY-W009592	HPLC≥98%	level2
compound00402	0.84_155.0427m/z	M+Na	C4H8N2O3	47.2	0	-0.22	Glycylglycine	96.9688, 110.0217, 110.0716, 110.6191, 112.0527, 130.0631, 131.0186, 136.0481, 138.0161, 155.0427	155.043	155.043	0.84	POS	15612.6	19657.6	17016.4	17428.9	0.00247327	YMAWOPBAYDPSLA-UHFFFAOYSA-N	NCC(=O)NCC(O)=O	HMDB0011733	62458		C02037	11163	556-50-3	Amino Acids, Peptides and derivatives	Peptides	HY-D0889	HPLC≥98%	level2
compound00403	9.85_383.1486m/z	M+H	C22H22O6	62.5	95.1	-0.81	Glycyrin	299.0909, 327.0861, 383.1487	383.149	383.149	9.85	POS	99198.4	94423.6	93429.2	95683.7	0.0135782	FWWGXZYUURXJLK-UHFFFAOYSA-N	C1(OC)C(C/C=C(\C)/C)=C(OC)C2C=C(C3=CC=C(O)C=C3O)C(=O)OC=2C=1	HMDB0033712	53195	LMPK12160017		480787	66056-18-6					level2
compound00404	9.29_369.1331m/z	M+H	C21H20O6	58.4	77.9	-0.52	Glycyrrhisoflavanone	285.0757, 313.0704, 368.2799, 369.1329	369.133	369.133	9.29	POS	314001	312493	314540	313678	0.044513	OTJMSWBNEUNNEW-UHFFFAOYSA-N	C1(O)C=C(OC)C2C(=O)C(C3=CC(O)=C4OC(C)(C)C=CC4=C3)COC=2C=1		48010	LMPK12050506		5317762						level2
compound00405	6.02_314.1383m/z	M+H	C18H19NO4	52.2	37	-1.09	N-feruloyltyramine; Moupinamide	121.0651, 138.0547, 145.0285, 177.0548, 181.0492, 313.1039, 313.156, 314.1377	314.139	314.138	6.02	POS	45693.6	49253.3	45990.8	46979.3	0.00666667	NPNNKDMSXVRADT-UHFFFAOYSA-N	OC(=NCCC1=CC=C(O)C=C1)C=CC2=CC=C(O)C(OC)=C2											level2
compound00406	5.06_409.1487m/z	M+H	C20H24O9	46.1	0	-1.58	Nodakenin		409.149	409.149	5.06	POS	7182.13	9448.26	12597.4	9742.61	0.00138254	HXCGUCZXPFBNRD-DNLMCPORSA-N	CC(C)(C1CC2=C(O1)C=C3C(=C2)C=CC(=O)O3)OC4C(C(C(C(O4)CO)O)O)O		67571		C09279	73191	495-31-8	Phenylpropanoids	Coumarins	HY-N0825	HPLC≥98%	level2
compound00407	6.16_342.1346m/z	M-H	C19H21NO5	40.3	0	-0.31	N-trans-sinapoyltyramine		342.135	342.135	6.16	NEG	13194.4	12053.1	11464.7	12237.4	0.00173657	IEDBNTAKVGBZEP-VMPITWQZSA-N	COc1cc(/C=C/C(O)=NCCc2ccc(O)cc2)cc(OC)c1O						200125-11-7	Phenylpropanoids	Simple phenylpropanoids	DJ0357	HPLC≥98%	level2
compound00421	8.10_207.1022m/z	M-H	C12H16O3	55.4	67.3	-2.46	Senkyunolide G	103.919, 161.0442, 161.0959, 163.1121, 166.992, 186.9982, 206.9879, 207.0066, 207.1019	207.103	207.102	8.1	NEG	9364.49	9221.19	9770.82	9452.16	0.00134132	JGIFAEPLZJPSHA-UHFFFAOYSA-N	CCCCC1(C2=C(C=CCC2)C(=O)O1)O					10013283	94530-85-5					level2
compound00408	4.36_639.1576m/z	M+FA-H	C27H30O15	40.9	0	1.59	Saponarin		639.157	639.158	4.36	NEG	8267.75	10270.7	4889.03	7809.14	0.00110817	HGUVPEBGCAVWID-KETMJRJWSA-N	C1(O[C@H]2[C@H](O)[C@@H](O)[C@H](O)[C@@H](CO)O2)=CC2OC(C3C=CC(O)=CC=3)=CC(=O)C=2C(O)=C1[C@H]1[C@H](O)[C@@H](O)[C@H](O)[C@@H](CO)O1		48723	LMPK12110292	C08064	441381		Flavonoids	Flavones	HY-N5083	HPLC≥98%	level2
compound00410	8.06_213.1128m/z	M+FA-H	C10H16O2	54.9	61	-2.78	schizonol	169.1228, 192.9896, 193.0077, 197.9913, 212.9947, 213.0166, 213.1125	213.113	213.113	8.06	NEG	15997.6	17357.3	16010.9	16455.3	0.00233511	SNBPZAIQWQXUCR-UHFFFAOYSA-N	CC1CC=C(C(=O)C1)C(C)(C)O					11062797						level2
compound00411	11.25_233.1899m/z	M+H-H2O	C16H26O2	44.8	0	-0.41	Sclareolide		233.19	233.19	11.25	POS	7145.74	7224.63	7165.71	7178.69	0.0010187	IMKJGXCIJJXALX-SHUKQUCYSA-N	CC1(CCCC2(C1CCC3(C2CC(=O)O3)C)C)C		318904			929262		Terpenes	Diterpenes	HY-N0129	HPLC≥98%	level2
compound00412	6.06_251.0559m/z	M+FA-H	C11H10O4	41.4	0	-0.79	Scoparone		251.056	251.056	6.06	NEG	4940.52	7157.94	7370.33	6489.6	0.000920917	GUAFOGOEJLSQBT-UHFFFAOYSA-N	COC1=C(OC)C=C2C=CC(=O)OC2=C1	HMDB0030818	67595		C09311	8417	120-08-1	Phenylpropanoids	Coumarins	HY-N0228	HPLC≥98%	level2
compound00413	5.88_457.1470m/z	M+H-H2O	C24H26O10	54.2	0	-4.93	scrophuloside A		457.149	457.147	5.88	POS	13094.9	9727.71	11141.3	11321.3	0.00160657	ZZDJNPFVWSOKTO-TULNHCNLSA-N	CC(=O)C1=CC(=C(C=C1)O[C@H]2[C@@H]([C@H]([C@@H]([C@H](O2)COC(=O)/C=C/C3=CC=C(C=C3)O)O)O)O)OC											level2
compound00414	5.63_287.0547m/z	M+H	C15H10O6	46	0	-1.22	Scutellarein		287.055	287.055	5.63	POS	12518.8	18178	11705.9	14134.2	0.00200574	JVXZRQGOGOXCEC-UHFFFAOYSA-N	C1(O)=CC2OC(C3C=CC(O)=CC=3)=CC(=O)C=2C(O)=C1O	HMDB0128587	49585	LMPK12111160	C10184	5281697		Flavonoids	Flavones	HY-N0752	HPLC≥98%	level2
compound00415	9.12_343.1173m/z	M+H	C19H18O6	46.6	0	-0.8	Scutellarein tetramethyl ether	282.0883, 313.0702, 343.117	343.118	343.117	9.12	POS	781527	773199	769493	774740	0.109941	URSUMOWUGDXZHU-UHFFFAOYSA-N	C1(OC)=CC2OC(C3C=CC(OC)=CC=3)=CC(=O)C=2C(OC)=C1OC	HMDB0030575	49592	LMPK12111167	C14472	96118	1168-42-9	Flavonoids	Flavones	HY-N4314	HPLC≥98%	level2
compound00416	7.38_301.0705m/z	M+H	C16H12O6	59	78.8	-0.62	Scutevulin	167.0704, 286.047, 301.0708	301.071	301.07	7.38	POS	210513	212786	211775	211691	0.0300404	XCBMYKIKEHGYAR-UHFFFAOYSA-N	C1(O)=C(OC)C2OC(C3C=CC=CC=3O)=CC(=O)C=2C(O)=C1		49727	LMPK12111303		5321205						level2
compound00417	4.12_355.1034m/z	M-H2O-H	C16H22O10	43.7	0	-0.18	Secologanic acid		355.103	355.103	4.12	NEG	14909.7	11801.9	12032	12914.5	0.00183266	LCTYGGXMQYUYHL-UEMOXOMHSA-N	C=C[C@H]1[C@H](O[C@@H]2O[C@H](CO)[C@@H](O)[C@H](O)[C@H]2O)OC=C2C(=O)OC(O)C[C@H]21						60077-46-5	Terpenes	Monoterpenes	ST55580120	HPLC≥98%	level2
compound00418	5.99_483.2372m/z	M-H	C24H32N6O5	42.3	0	2.14	Segetalin B		483.236	483.237	5.99	NEG	31577	32861.3	28328.2	30922.2	0.00438806	VBQDUSUKSGAFMN-OACKDKIBSA-N	CC(C)[C@@H]1N=C(O)CN=C(O)[C@H](C)N=C(O)[C@H](Cc2c[nH]c3ccccc23)N=C(O)[C@H](C)N=C1O						164991-89-3	Flavonoids	Chalcones	HY-107245	HPLC≥97%	level2
compound00419	6.51_539.2501m/z	M+FA-H	C26H38O9	56.8	54.4	0.6	semiaquilegoside A	96.959, 493.2437, 539.2502	539.25	539.25	6.51	NEG	118356	117479	119676	118504	0.0168164	TTZMZKOIJXNGFC-JAKXIHKRSA-N	CC(C)C1=C(C(=C2C(=C1)CC(=O)[C@@H]3[C@@]2(CC[C@@H](C3(C)C)O)C)O)O[C@H]4[C@@H]([C@H]([C@@H]([C@H](O4)CO)O)O)O											level2
compound00409	9.46_455.2033m/z	M+Na	C24H32O7	49.5	0	-1.76	Schisandrin		455.204	455.203	9.46	POS	11758	11346.2	12604.1	11902.8	0.00168908	YEFOAORQXAOVJQ-OZAJXLCCSA-N	COc1cc2c(c(OC)c1OC)-c1c(cc(OC)c(OC)c1OC)C[C@](C)(O)[C@H](C)C2						7432-28-2	Phenylpropanoids	Lignans	HY-N0691	HPLC≥98%	level2
compound00960	2.14_247.1288m/z	M+H	C10H18N2O5	52.8	57.4	-0.17	γ-glutamyl-valine	72.0814, 84.0449, 118.0865, 130.0499, 184.0967, 230.1018, 246.1964, 247.0772, 247.1302	247.129	247.129	2.14	POS	65777.5	65566.6	62694.3	64679.4	0.00917844	AQAKHZVPOOGUCK-UHFFFAOYSA-N	CC(C)C(C(=O)O)NC(=O)CCC(C(=O)O)N											level2
